# Supplementary material for: Targeted sequencing of high-density SNPs provides an enhanced tool for forensic applications and genetic landscape exploration in Chinese Korean ethnic group
Source: Hum Genomics. 2023 Nov 27;17:107. doi: 10.1186/s40246-023-00541-0 (PMC10680316; doi:10.1186/s40246-023-00541-0)
Supplement: Supplementary file 1 — Additional file 1. Fig. S1: Sequencing depths and allele coverage ratios of the SNP loci in the Chinese Korean ethnic group. A Distribution of the 1993 SNP loci in the 22 autosomes; B Histogram of the average sequencing depths for 1993 SNP loci in 161 Chinese Korean individuals; C Boxplot of the sequencing depths for SNP loci with a sequencing depth less than 500×; D Histogram of the average allele coverage ratios for the heterozygous SNP loci in the Korean ethnic group. Fig. S2: Forensic efficiencies of the 1946 SNPs in the Chinese Korean ethnic group. A Forensic statistical parameters, encompassing gene diversity (GD), Hobs (Observed heterozygosity), PD (Power of discrimination), PE (Power of exclusion) and PM (Probability of match) of the 1946 SNPs; B Distribution of 1-CPD and 1-CPE values estimated with the increase of SNP loci. Fig. S3: ADMIXTURE results for K = 2 ~10, with the K denoting the pre-assumed ancestry components represented by different colors. The ancestry composition of each population is proportional to the height of different colors. Fig. S4: Principal component analyses (PCA) of the Chinese Korean ethnic group and the reference populations. Each dot represents a single individual and is colored according to its continental origin. A PCA of the Chinese Korean ethnic group and all the reference populations from eight major geographic regions worldwide. The Chinese Korean ethnic group and East Asian populations are marked with black box; B PCA of the Chinese Korean ethnic group and the East Asian reference populations. Fig. S5: Phylogenetic reconstruction of Treemix results for one to seven (except for four) migration events between the Chinese Korean ethnic group and the reference populations. Fig. S6: Pairwise residuals of Treemix results for one to seven (except for four) migration events between the Chinese Korean ethnic group and the reference populations. [file 40246_2023_541_MOESM1_ESM.zip › Supplementary Materials_upload_new/Supplmentary Tables.xlsx]

## Sheet: Table S1
Table S1. Detailed information of the populations included in this study.
ID	Populations	Original names of the Populations	Population Resources	Region	Latitude	Longitude
1	Caribbean	African Caribbeans in Barbados	1000 Genomes Project	Africa	-33.98	18.56
2	AmericanAfrican	Americans of African Ancestry in SW USA	1000 Genomes Project	Africa	39.29	-80.56
3	Esan	Esan in Nigeria	1000 Genomes Project	Africa	9.08	8.68
4	Gambian	Gambian in Western Divisions in the Gambia	1000 Genomes Project	Africa	13.44	-15.31
5	Luhya	Luhya in Webuye, Kenya	1000 Genomes Project	Africa	0.6	34.77
6	Mende	Mende in Sierra Leone	1000 Genomes Project	Africa	8.46	-11.78
7	Yoruba	Yoruba in Ibadan, Nigeria	1000 Genomes Project	Africa	7.35	3.88
8	BantuKenya	BantuKenya	HGDP	Africa	-3	37
9	BantuSouthAfrica	BantuSouthAfrica	HGDP	Africa	-25.6	24.25
10	Biaka	Biaka	HGDP	Africa	4	17
11	Mandenka	Mandenka	HGDP	Africa	12	-12
12	Mbuti	Mbuti	HGDP	Africa	1	29
13	San	San	HGDP	Africa	-21	20
14	Colombian	Colombians from Medellin, Colombia	1000 Genomes Project	America	6.24	-75.58
15	Mexican	Mexican Ancestry from Los Angeles USA	1000 Genomes Project	America	37.13	-110
16	Peruvian	Peruvians from Lima, Peru	1000 Genomes Project	America	-12.05	-77.04
17	PuertoRican	Puerto Ricans from Puerto Rico	1000 Genomes Project	America	18.22	-66.59
18	Karitiana	Karitiana	HGDP	America	-10	-63
19	Maya	Maya	HGDP	America	19	-91
20	Pima	Pima	HGDP	America	29	-108
21	Surui	Surui	HGDP	America	-11	-62
22	Balochi	Balochi	HGDP	Central South Asia	30.5	66.5
23	Brahui	Brahui	HGDP	Central South Asia	30.5	66.5
24	Burusho	Burusho	HGDP	Central South Asia	36.5	74
25	Hazara	Hazara	HGDP	Central South Asia	33.5	70
26	Kalash	Kalash	HGDP	Central South Asia	36	71.5
27	Makrani	Makrani	HGDP	Central South Asia	26	64
28	Pathan	Pathan	HGDP	Central South Asia	33.5	70.5
29	Sindhi	Sindhi	HGDP	Central South Asia	25.5	69
30	Uygur	Uygur	HGDP	Central South Asia	44	81
31	Dai	Chinese Dai in Xishuangbanna, China	1000 Genomes Project	East Asia	22.04	100.9
32	BeijingHan	Han Chinese in Beijing, China	1000 Genomes Project	East Asia	39.4	115.7
33	SouthernHan	Southern Han Chinese	1000 Genomes Project	East Asia	23.13	113.26
34	Japanese	Japanese in Tokyo, Japan	1000 Genomes Project	East Asia	35.69	139.69
35	Vietnamese	Kinh in Ho Chi Minh City, Vietnam	1000 Genomes Project	East Asia	10.73	106.56
36	Korean_C*	Chinese Korean ethnic group	This study	East Asia	42.89	129.51
37	Cambodian	Cambodian	HGDP	East Asia	12	105
38	Daur	Daur	HGDP	East Asia	48.5	124
39	Hezhen	Hezhen	HGDP	East Asia	47.5	133.5
40	Lahu	Lahu	HGDP	East Asia	22	100
41	Miao	Miao	HGDP	East Asia	28	109
42	Mongolian	Mongolian	HGDP	East Asia	48.5	119
43	Naxi	Naxi	HGDP	East Asia	26	100
44	NorthernHan	NorthernHan	HGDP	East Asia	34.7	107.8
45	Oroqen	Oroqen	HGDP	East Asia	50.4	126.5
46	She	She	HGDP	East Asia	27	119
47	Tu	Tu	HGDP	East Asia	36	101
48	Tujia	Tujia	HGDP	East Asia	29	109
49	Xibo	Xibo	HGDP	East Asia	43.5	81.5
50	Yakut	Yakut	HGDP	East Asia	63	129.5
51	Yi	Yi	HGDP	East Asia	28	103
52	UtahEuropean	Utah Residents (CEPH) with Northern and Western European Ancestry	1000 Genomes Project	Europe	39.32	-111.09
53	Finnish	Finnish in Finland	1000 Genomes Project	Europe	61.92	25.75
54	British	British in England and Scotland	1000 Genomes Project	Europe	52.36	-1.17
55	Iberian	Iberian Population in Spain	1000 Genomes Project	Europe	51.34	-0.72
56	Toscani	Toscani in Italia	1000 Genomes Project	Europe	41.84	15.86
57	Adygei	Adygei	HGDP	Europe	44	39
58	Basque	Basque	HGDP	Europe	43	0
59	BergamoItalian	BergamoItalian	HGDP	Europe	46	10
60	French	French	HGDP	Europe	46	2
61	Orcadian	Orcadian	HGDP	Europe	59	-3
62	Russian	Russian	HGDP	Europe	61	40
63	Sardinian	Sardinian	HGDP	Europe	40	9
64	Tuscan	Tuscan	HGDP	Europe	43	11
65	Bedouin	Bedouin	HGDP	Middle East	31	35
66	Druze	Druze	HGDP	Middle East	32	35
67	Mozabite	Mozabite	HGDP	Middle East	32	3
68	Palestinian	Palestinian	HGDP	Middle East	32	35
69	Bougainville	Bougainville	HGDP	Oceania	-6	155
70	PapuanHighlands	PapuanHighlands	HGDP	Oceania	-6.1	145.4
71	PapuanSepik	PapuanSepik	HGDP	Oceania	-4	143
72	Bengali	Bengali from Bangladesh	1000 Genomes Project	South Asia	23.68	90.36
73	GujaratiIndian	Gujarati Indian from Houston, Texas	1000 Genomes Project	South Asia	23.64	86.17
74	TeluguIndian	Indian Telugu from the UK	1000 Genomes Project	South Asia	39.26	-91.31
75	Punjabi	Punjabi from Lahore, Pakistan	1000 Genomes Project	South Asia	31.52	74.36
76	SriLankanTamil	Sri Lankan Tamil from the UK	1000 Genomes Project	South Asia	6.93	79.86
Note: The Korean_C group labeled in star indicated the analyzed Chinese Korean ethnic group in this study.

## Sheet: Table S2
Table S2. Forensic parameters of the 1706 SNP loci in the Chinese Korean ethnic group.
Loci	GD	PM	PD	Hobs	PE
rs10025299	0.497	0.3845	0.6155	0.5096	0.196
rs10030756	0.3404	0.4942	0.5058	0.3439	0.0833
rs10165360	0.4991	0.4048	0.5952	0.5478	0.2328
rs10169476	0.2729	0.563	0.437	0.2994	0.0633
rs10171945	0.4507	0.3867	0.6133	0.3758	0.0999
rs10174751	0.4935	0.3847	0.6153	0.5032	0.1903
rs10174825	0.4987	0.3733	0.6267	0.4904	0.1793
rs10175588	0.4982	0.3769	0.6231	0.4968	0.1847
rs10181871	0.2729	0.5691	0.4309	0.2611	0.0488
rs10184152	0.4156	0.4476	0.5524	0.4713	0.1636
rs10189281	0.2598	0.5808	0.4192	0.2675	0.051
rs10191772	0.3476	0.487	0.513	0.3439	0.0833
rs10194804	0.4868	0.3822	0.6178	0.4841	0.1739
rs10202552	0.2134	0.641	0.359	0.2166	0.0344
rs10203260	0.4547	0.4113	0.5887	0.4777	0.1687
rs10203523	0.3932	0.4497	0.5503	0.4076	0.1186
rs10204824	0.4908	0.3781	0.6219	0.4841	0.1739
rs10207373	0.4355	0.4142	0.5858	0.4331	0.1354
rs1025769	0.3841	0.4532	0.5468	0.3758	0.0999
rs1028185	0.4878	0.3971	0.6029	0.5159	0.2018
rs1032078	0.3809	0.4685	0.5315	0.4331	0.1354
rs1039258	0.2815	0.5545	0.4455	0.2994	0.0633
rs10399613	0.4604	0.3934	0.6066	0.4459	0.1444
rs10440069	0.4996	0.3786	0.6214	0.5032	0.1903
rs10445802	0.4722	0.3939	0.6061	0.4777	0.1687
rs10746441	0.4283	0.4161	0.5839	0.414	0.1227
rs10752788	0.358	0.4834	0.5166	0.4013	0.1147
rs10753233	0.5015	0.3647	0.6353	0.4777	0.1687
rs10796902	0.3294	0.5057	0.4943	0.3121	0.0686
rs10799494	0.4917	0.4081	0.5919	0.5414	0.2264
rs10801409	0.4019	0.4354	0.5646	0.3758	0.0999
rs10801450	0.1887	0.668	0.332	0.2102	0.0326
rs10803656	0.4991	0.3593	0.6407	0.4586	0.1538
rs10804015	0.2899	0.5451	0.4549	0.3121	0.0686
rs10863475	0.4845	0.3653	0.6347	0.4331	0.1354
rs10874129	0.3294	0.5077	0.4923	0.3758	0.0999
rs10881187	0.3256	0.5107	0.4893	0.3694	0.0964
rs10881405	0.4878	0.3683	0.6317	0.4522	0.149
rs10881510	0.4878	0.4289	0.5711	0.5669	0.253
rs10911888	0.4868	0.4091	0.5909	0.535	0.22
rs10912112	0.3179	0.5172	0.4828	0.3567	0.0897
rs10912482	0.1524	0.7303	0.2697	0.1529	0.0182
rs10915177	0.3179	0.5175	0.4825	0.3057	0.0659
rs10915669	0.4999	0.3885	0.6115	0.5223	0.2078
rs10921434	0.469	0.3756	0.6244	0.414	0.1227
rs10921620	0.3902	0.4471	0.5529	0.3758	0.0999
rs10928057	0.4234	0.4244	0.5756	0.4268	0.131
rs10929609	0.482	0.3814	0.6186	0.4713	0.1636
rs10930279	0.4466	0.4094	0.5906	0.4522	0.149
rs1106201	0.5015	0.3704	0.6296	0.4904	0.1793
rs1109037	0.482	0.3994	0.6006	0.5096	0.196
rs11096530	0.4943	0.3642	0.6358	0.4586	0.1538
rs11118276	0.4234	0.4211	0.5789	0.414	0.1227
rs11123823	0.5016	0.3619	0.6381	0.4713	0.1636
rs11125162	0.2086	0.6397	0.3603	0.2357	0.0402
rs11127619	0.4585	0.4412	0.5588	0.5414	0.2264
rs11127947	0.1416	0.7558	0.2442	0.1274	0.0131
rs11130815	0.3546	0.4801	0.5199	0.3439	0.0833
rs1116047	0.4957	0.3858	0.6142	0.5096	0.196
rs11162028	0.497	0.3665	0.6335	0.4713	0.1636
rs11206619	0.4355	0.4106	0.5894	0.4204	0.1268
rs11209106	0.5013	0.3596	0.6404	0.465	0.1586
rs11209338	0.147	0.7322	0.2678	0.1592	0.0196
rs11210356	0.4674	0.4285	0.5715	0.535	0.22
rs11210997	0.4833	0.3776	0.6224	0.465	0.1586
rs11239930	0.497	0.3462	0.6538	0.4076	0.1186
rs113386619	0	1	0	0	0
rs1152211	0.4547	0.4061	0.5939	0.465	0.1586
rs11576211	0.4102	0.4327	0.5673	0.4076	0.1186
rs11579063	0.4259	0.4202	0.5798	0.4204	0.1268
rs11582073	0.4917	0.3864	0.6136	0.5032	0.1903
rs1159830	0.4102	0.4327	0.5673	0.4076	0.1186
rs1160233	0.4833	0.3728	0.6272	0.4522	0.149
rs1167006	0.4234	0.4159	0.5841	0.3885	0.1071
rs11675393	0.4935	0.3915	0.6085	0.5159	0.2018
rs11682336	0.4234	0.4211	0.5789	0.414	0.1227
rs11693484	0.4737	0.4077	0.5923	0.5096	0.196
rs11707270	0.4987	0.4012	0.5988	0.5414	0.2264
rs11710452	0.5014	0.4025	0.5975	0.5478	0.2328
rs11735100	0.4957	0.3928	0.6072	0.5223	0.2078
rs11800846	0.019	0.9625	0.0375	0.0191	0.0004
rs11810038	0.1577	0.7216	0.2784	0.1592	0.0196
rs11893825	0.0619	0.9258	0.0742	0.0127	0.0002
rs11897729	0.4943	0.3642	0.6358	0.4586	0.1538
rs11931438	0.3546	0.4818	0.5182	0.3694	0.0964
rs11938446	0.4976	0.3686	0.6314	0.4777	0.1687
rs11946295	0.4585	0.3893	0.6107	0.4268	0.131
rs12025183	0.4566	0.4122	0.5878	0.4841	0.1739
rs12027845	0.3778	0.4595	0.5405	0.3758	0.0999
rs12058249	0.4781	0.388	0.612	0.4777	0.1687
rs12083995	0.4957	0.4082	0.5918	0.5478	0.2328
rs12117556	0.4917	0.3691	0.6309	0.465	0.1586
rs12117793	0.3101	0.5266	0.4734	0.293	0.0607
rs12126081	0	1	0	0	0
rs12145037	0.3101	0.5253	0.4747	0.3057	0.0659
rs12152535	0.413	0.4587	0.5413	0.4904	0.1793
rs1221527	0.3614	0.4732	0.5268	0.3439	0.0833
rs12233406	0.147	0.7322	0.2678	0.1592	0.0196
rs1223804	0.4657	0.4004	0.5996	0.4777	0.1687
rs1228076	0.4466	0.3979	0.6021	0.414	0.1227
rs12402440	0.358	0.4766	0.5234	0.3248	0.0743
rs12410662	0.1577	0.7152	0.2848	0.172	0.0226
rs12466369	0.482	0.3764	0.6236	0.4586	0.1538
rs1246689	0.4999	0.3499	0.6501	0.4331	0.1354
rs12467543	0.2182	0.6385	0.3615	0.2102	0.0326
rs12470653	0.4899	0.3883	0.6117	0.5032	0.1903
rs12479346	0.5011	0.3679	0.6321	0.4841	0.1739
rs12493702	0.2598	0.5808	0.4192	0.2675	0.051
rs12497252	0.4991	0.3893	0.6107	0.5223	0.2078
rs12497403	0.4917	0.3864	0.6136	0.5032	0.1903
rs12503535	0.5003	0.3779	0.6221	0.5032	0.1903
rs12506265	0.4991	0.3507	0.6493	0.4331	0.1354
rs12511285	0.3256	0.5099	0.4901	0.3057	0.0659
rs12511836	0.4889	0.3746	0.6254	0.4713	0.1636
rs12619265	0.4722	0.3795	0.6205	0.4395	0.1398
rs12623207	0.3404	0.4948	0.5052	0.3567	0.0897
rs12624133	0.5009	0.399	0.601	0.5414	0.2264
rs12631720	0.4657	0.386	0.614	0.4395	0.1398
rs12632824	0.5014	0.4025	0.5975	0.5478	0.2328
rs12633082	0.5015	0.3834	0.6166	0.5159	0.2018
rs12636979	0.4378	0.4067	0.5933	0.414	0.1227
rs12648895	0.495	0.353	0.647	0.4268	0.131
rs12691754	0.4964	0.3885	0.6115	0.5159	0.2018
rs12693234	0.4208	0.4328	0.5672	0.4459	0.1444
rs12714048	0.4957	0.3858	0.6142	0.5096	0.196
rs12989847	0.5006	0.3744	0.6256	0.4968	0.1847
rs12992001	0.4722	0.3724	0.6276	0.414	0.1227
rs12994640	0.495	0.3832	0.6168	0.5032	0.1903
rs12996232	0.2509	0.5958	0.4042	0.242	0.0423
rs12997453	0.4527	0.3856	0.6144	0.3822	0.1034
rs13007289	0.4996	0.3786	0.6214	0.5032	0.1903
rs13012979	0.469	0.3918	0.6082	0.465	0.1586
rs13062148	0.3809	0.4593	0.5407	0.3949	0.1109
rs13070179	0.4566	0.4182	0.5818	0.4968	0.1847
rs13082489	0.4794	0.384	0.616	0.4713	0.1636
rs13087461	0.1084	0.8147	0.1853	0.0892	0.0068
rs13098309	0.4926	0.4197	0.5803	0.5605	0.2461
rs13103499	0.4331	0.4147	0.5853	0.4268	0.131
rs13106346	0.3961	0.4483	0.5517	0.414	0.1227
rs13112396	0.3546	0.4835	0.5165	0.3822	0.1034
rs13127085	0.4182	0.4295	0.5705	0.4268	0.131
rs13135543	0.4868	0.3595	0.6405	0.4204	0.1268
rs13140020	0.4833	0.4016	0.5984	0.5159	0.2018
rs13327257	0.4487	0.4051	0.5949	0.4459	0.1444
rs1338691	0.3101	0.5244	0.4756	0.3439	0.0833
rs13412129	0.4487	0.4096	0.5904	0.4586	0.1538
rs13423599	0.5009	0.4072	0.5928	0.5541	0.2394
rs13428730	0.4585	0.4075	0.5925	0.4777	0.1687
rs1343469	0.5016	1	0	1	1
rs1344900	0.0498	0.9033	0.0967	0.051	0.0024
rs1355366	0.2598	0.5836	0.4164	0.2548	0.0465
rs1368954	0.4964	0.4117	0.5883	0.5541	0.2394
rs1397219	0.358	0.4778	0.5222	0.3631	0.093
rs1400698	0.2686	0.568	0.432	0.293	0.0607
rs1404070	0.4908	0.3976	0.6024	0.5223	0.2078
rs1404491	0.3961	0.4645	0.5355	0.465	0.1586
rs1406024	0.4331	0.4386	0.5614	0.4904	0.1793
rs1413212	0.4976	0.3873	0.6127	0.5159	0.2018
rs14134	0.5013	0.3506	0.6494	0.4395	0.1398
rs1414516	0.4926	0.3658	0.6342	0.4586	0.1538
rs1416893	0.358	0.4765	0.5235	0.3376	0.0802
rs1430904	0.0855	0.8376	0.1624	0.0892	0.0068
rs1431911	0.4331	0.4043	0.5957	0.3758	0.0999
rs1446834	0.399	0.4413	0.5587	0.3949	0.1109
rs1447235	0.3546	0.4807	0.5193	0.3567	0.0897
rs1448292	0.497	0.4153	0.5847	0.5605	0.2461
rs1462310	0.4856	0.3661	0.6339	0.4395	0.1398
rs1469332	0.3511	0.4834	0.5166	0.3376	0.0802
rs1472334	0.4331	0.4276	0.5724	0.465	0.1586
rs1477904	0.413	0.4263	0.5737	0.3885	0.1071
rs1488094	0.4926	0.3889	0.6111	0.5096	0.196
rs1504038	0.5016	0.3734	0.6266	0.4968	0.1847
rs1506093	0.4674	0.3864	0.6136	0.4459	0.1444
rs1512533	0.1252	0.7683	0.2317	0.1338	0.0143
rs1517243	0.4935	0.3847	0.6153	0.5032	0.1903
rs1517995	0.4466	0.4252	0.5748	0.4904	0.1793
rs1518627	0.4585	0.3975	0.6025	0.4522	0.149
rs1519909	0.0252	0.9503	0.0497	0.0255	0.0006
rs1519946	0.4856	0.3538	0.6462	0.3885	0.1071
rs1525269	0.5016	0.3869	0.6131	0.5223	0.2078
rs1525491	0.5009	0.4159	0.5841	0.5669	0.253
rs1526210	0.3511	0.484	0.516	0.3121	0.0686
rs1530159	0.5015	0.3503	0.6497	0.4395	0.1398
rs1541244	0.4987	0.4181	0.5819	0.5669	0.253
rs1545339	0.3404	0.4942	0.5058	0.3439	0.0833
rs155269	0.4355	0.4333	0.5667	0.4841	0.1739
rs1581178	0.3841	0.4574	0.5426	0.4013	0.1147
rs16825078	0.4808	0.3854	0.6146	0.4777	0.1687
rs16832928	0.4075	0.4285	0.5715	0.3631	0.093
rs16864777	0.4889	0.3996	0.6004	0.5223	0.2078
rs16866390	0.3932	0.4471	0.5529	0.3949	0.1109
rs16868961	0.4982	0.3769	0.6231	0.4968	0.1847
rs1698647	0.5016	1	0	1	1
rs1706868	0.4808	0.371	0.629	0.4395	0.1398
rs17488542	0.4156	0.4476	0.5524	0.4713	0.1636
rs17498620	0.4964	0.3597	0.6403	0.4522	0.149
rs17568345	0.464	0.4049	0.5951	0.4841	0.1739
rs17639263	0.4999	0.3635	0.6365	0.4713	0.1636
rs1836181	0.5014	0.3736	0.6264	0.4968	0.1847
rs1872981	0.4889	0.4418	0.5582	0.586	0.2744
rs1874063	0.2037	0.6607	0.3393	0.1911	0.0274
rs1875038	0.344	0.4917	0.5083	0.3631	0.093
rs1879542	0.3809	0.4556	0.5444	0.3694	0.0964
rs1879982	0.497	0.4069	0.5931	0.5478	0.2328
rs1882421	0.097	0.8169	0.1831	0.1019	0.0087
rs1901357	0.4604	0.3934	0.6066	0.4459	0.1444
rs1901434	0.3141	0.5203	0.4797	0.3376	0.0802
rs1915138	0.3681	0.47	0.53	0.3822	0.1034
rs1933623	0.3404	0.494	0.506	0.3312	0.0772
rs1993325	0.4102	0.428	0.572	0.3822	0.1034
rs1994986	0.3841	0.4505	0.5495	0.3376	0.0802
rs2013162	0.497	0.378	0.622	0.4968	0.1847
rs2019752	0.3871	0.451	0.549	0.3822	0.1034
rs2038486	0.4047	0.4356	0.5644	0.3949	0.1109
rs2038646	0.3714	0.4677	0.5323	0.3885	0.1071
rs2046361	0.4737	0.3952	0.6048	0.4841	0.1739
rs206272	0.2772	0.5732	0.4268	0.2293	0.0383
rs2065730	0.3511	0.4847	0.5153	0.3631	0.093
rs2102588	0.2371	0.6152	0.3848	0.2229	0.0363
rs210778	0.4234	0.4211	0.5789	0.414	0.1227
rs2120675	0.1084	0.797	0.203	0.1146	0.0108
rs2124555	0.0737	0.8689	0.1311	0.0637	0.0036
rs2129889	0.4935	0.3584	0.6416	0.4395	0.1398
rs2160141	0.5003	0.3659	0.6341	0.4777	0.1687
rs2165926	0.2182	0.6385	0.3615	0.2102	0.0326
rs2200388	0.223	0.6315	0.3685	0.2166	0.0344
rs2207628	0.3778	0.4572	0.5428	0.3503	0.0864
rs228520	0.4767	0.3817	0.6183	0.4586	0.1538
rs2317201	0.3841	0.4574	0.5426	0.4013	0.1147
rs2391706	0.2509	0.6084	0.3916	0.2038	0.0308
rs2419985	0.5011	0.3739	0.6261	0.4968	0.1847
rs2455728	0.4999	0.3585	0.6415	0.4586	0.1538
rs2485445	0.4737	0.3846	0.6154	0.4586	0.1538
rs2551205	0.4794	0.4164	0.5836	0.535	0.22
rs2572643	0.4547	0.4171	0.5829	0.4904	0.1793
rs2598503	0.3902	0.4471	0.5529	0.3758	0.0999
rs2642939	0.4991	0.3699	0.6301	0.4841	0.1739
rs264936	0.4355	0.4028	0.5972	0.3822	0.1034
rs268063	0.413	0.4429	0.5571	0.4522	0.149
rs2689139	0.344	0.4905	0.5095	0.3248	0.0743
rs2772315	0.4991	0.3593	0.6407	0.4586	0.1538
rs28401641	0.4308	0.4075	0.5925	0.3822	0.1034
rs2840553	0.44	0.403	0.597	0.4076	0.1186
rs28448677	0.1937	0.6706	0.3294	0.1911	0.0274
rs28489979	0.147	0.7322	0.2678	0.1592	0.0196
rs28513087	0.4706	0.4108	0.5892	0.5096	0.196
rs28549134	0.4283	0.4376	0.5624	0.4777	0.1687
rs28549244	0.3511	0.4834	0.5166	0.3376	0.0802
rs28557412	0.5016	0.3944	0.6056	0.535	0.22
rs28660029	0.3294	0.5063	0.4937	0.3631	0.093
rs28671415	0.4996	0.3786	0.6214	0.5032	0.1903
rs28681575	0.4752	0.3856	0.6144	0.465	0.1586
rs28736632	0.1362	0.7652	0.2348	0.121	0.0119
rs28756830	0.3648	0.4724	0.5276	0.3758	0.0999
rs28972994	0.4878	0.3903	0.6097	0.5032	0.1903
rs2912198	0.497	0.3845	0.6155	0.5096	0.196
rs3003526	0.3902	0.4448	0.5552	0.3503	0.0864
rs3107167	0.4982	0.345	0.655	0.4076	0.1186
rs34010069	0.4957	0.3475	0.6525	0.4076	0.1186
rs34051537	0.2642	0.5808	0.4192	0.2484	0.0444
rs34068582	0.399	0.4364	0.5636	0.3567	0.0897
rs34177784	0.4102	0.4393	0.5607	0.4331	0.1354
rs34324421	0.482	0.3869	0.6131	0.4841	0.1739
rs34489850	0.3902	0.4513	0.5487	0.4013	0.1147
rs34732565	0.5003	0.3659	0.6341	0.4777	0.1687
rs34763680	0.4794	0.3955	0.6045	0.4968	0.1847
rs34905704	0.4102	0.4479	0.5521	0.4586	0.1538
rs34924831	0.5014	0.3871	0.6129	0.5223	0.2078
rs34977951	0.4908	0.3726	0.6274	0.4713	0.1636
rs35389968	0.4208	0.4221	0.5779	0.4076	0.1186
rs35484808	0.3404	0.4948	0.5052	0.3567	0.0897
rs35667147	0.5013	0.4068	0.5932	0.5541	0.2394
rs35725816	0.4976	0.3806	0.6194	0.5032	0.1903
rs35815637	0.4706	0.3832	0.6168	0.4459	0.1444
rs35864276	0.4908	0.3976	0.6024	0.5223	0.2078
rs358800	0.4982	0.3424	0.6576	0.3949	0.1109
rs35887368	0.3141	0.5207	0.4793	0.3503	0.0864
rs368382	0.2729	0.5619	0.4381	0.3121	0.0686
rs3884561	0.4527	0.4161	0.5839	0.4841	0.1739
rs3892272	0.4674	0.4015	0.5985	0.4841	0.1739
rs3899750	0.497	0.3915	0.6085	0.5223	0.2078
rs3903744	0.4917	0.4081	0.5919	0.5414	0.2264
rs3919985	0.399	0.4413	0.5587	0.3949	0.1109
rs3924069	0.4674	0.391	0.609	0.4586	0.1538
rs404690	0.4964	0.3756	0.6244	0.4904	0.1793
rs4097305	0.4156	0.4426	0.5574	0.4586	0.1538
rs4145980	0.3256	0.5099	0.4901	0.3057	0.0659
rs4146098	0.4957	0.3793	0.6207	0.4968	0.1847
rs4146991	0.3368	0.4981	0.5019	0.3503	0.0864
rs4241376	0.3331	0.5021	0.4979	0.3567	0.0897
rs4272072	0.0559	0.8919	0.1081	0.0573	0.003
rs4361230	0.3368	0.4977	0.5023	0.3376	0.0802
rs4364205	0.4781	0.388	0.612	0.4777	0.1687
rs4387987	0.4208	0.4252	0.5748	0.4204	0.1268
rs4477257	0.3476	0.4888	0.5112	0.3694	0.0964
rs4515194	0.4547	0.4171	0.5829	0.4904	0.1793
rs4552369	0.5009	0.4347	0.5653	0.5924	0.2818
rs462421	0.4722	0.3997	0.6003	0.4904	0.1793
rs4642168	0.3871	0.4588	0.5412	0.4204	0.1268
rs4650187	0.464	0.3898	0.6102	0.4459	0.1444
rs4650530	0.5006	0.3744	0.6256	0.4968	0.1847
rs4660560	0.4878	0.373	0.627	0.465	0.1586
rs4662237	0.3256	0.5099	0.4901	0.3057	0.0659
rs4665579	0.3022	0.5346	0.4654	0.293	0.0607
rs4666631	0.4868	0.4017	0.5983	0.5223	0.2078
rs4671362	0.4781	0.3699	0.6301	0.4268	0.131
rs4674499	0.4706	0.3791	0.6209	0.4331	0.1354
rs4674577	0.4964	0.3645	0.6355	0.465	0.1586
rs4680986	0.3871	0.4588	0.5412	0.4204	0.1268
rs4684122	0.4423	0.4237	0.5763	0.4777	0.1687
rs4686514	0.3871	0.4494	0.5506	0.3694	0.0964
rs4686889	0.4507	0.3971	0.6029	0.4268	0.131
rs472728	0.4982	0.3903	0.6097	0.5223	0.2078
rs4850606	0.4964	0.3412	0.6588	0.3758	0.0999
rs4856078	0.5013	0.3506	0.6494	0.4395	0.1398
rs4857379	0.4794	0.3955	0.6045	0.4968	0.1847
rs489285	0.4208	0.4374	0.5626	0.4586	0.1538
rs4908232	0.4996	0.3854	0.6146	0.5159	0.2018
rs4972016	0.5016	0.3646	0.6354	0.4777	0.1687
rs525701	0.3648	0.4724	0.5276	0.3758	0.0999
rs540415	0.4991	0.3699	0.6301	0.4841	0.1739
rs556315	0.5006	0.3809	0.6191	0.5096	0.196
rs55672924	0.1197	0.7858	0.2142	0.1146	0.0108
rs55687407	0.4234	0.4325	0.5675	0.4522	0.149
rs56003925	0.4889	0.3861	0.6139	0.4968	0.1847
rs56034826	0.495	0.3899	0.6101	0.5159	0.2018
rs560681	0.464	0.4049	0.5951	0.4841	0.1739
rs56130934	0.4737	0.4221	0.5779	0.535	0.22
rs56201663	0.5006	0.4301	0.5699	0.586	0.2744
rs56287063	0.5014	0.3736	0.6264	0.4968	0.1847
rs56366235	0.2899	0.5461	0.4539	0.2994	0.0633
rs5745448	0.4833	0.3829	0.6171	0.4777	0.1687
rs57532641	0.4964	0.3597	0.6403	0.4522	0.149
rs576765	0.4156	0.438	0.562	0.4459	0.1444
rs57834742	0.4378	0.41	0.59	0.4268	0.131
rs58358672	0.4926	0.3708	0.6292	0.4713	0.1636
rs58423508	0.4102	0.428	0.572	0.3822	0.1034
rs58729508	0.4976	0.3743	0.6257	0.4904	0.1793
rs58996925	0.4935	0.3727	0.6273	0.4777	0.1687
rs59184778	0.4957	0.3858	0.6142	0.5096	0.196
rs59260955	0.4308	0.4275	0.5725	0.4586	0.1538
rs59451457	0.4767	0.3867	0.6133	0.4713	0.1636
rs596553	0.4331	0.4113	0.5887	0.414	0.1227
rs59922558	0.495	0.3832	0.6168	0.5032	0.1903
rs60175383	0.4794	0.4418	0.5582	0.5732	0.26
rs61004514	0.4767	0.3923	0.6077	0.4841	0.1739
rs61038453	0.4943	0.3463	0.6537	0.3949	0.1109
rs61125389	0.4794	0.384	0.616	0.4713	0.1636
rs61216994	0.3331	0.5025	0.4975	0.3057	0.0659
rs61791965	0.482	0.3814	0.6186	0.4713	0.1636
rs61795501	0.4283	0.4194	0.5806	0.4268	0.131
rs62110542	0.413	0.4348	0.5652	0.4268	0.131
rs62125354	0.4987	0.4094	0.5906	0.5541	0.2394
rs62132390	0.4943	0.3807	0.6193	0.4968	0.1847
rs62137226	0.4935	0.3674	0.6326	0.465	0.1586
rs62147555	0.3841	0.4636	0.5364	0.4268	0.131
rs62154355	0.4767	0.3772	0.6228	0.4459	0.1444
rs62157293	0.4378	0.4229	0.5771	0.465	0.1586
rs62166554	0.4996	0.3666	0.6334	0.4777	0.1687
rs62169541	0.3961	0.4431	0.5569	0.3885	0.1071
rs62181008	0.2371	0.6078	0.3922	0.2484	0.0444
rs62181771	0.358	0.4765	0.5235	0.3376	0.0802
rs62197527	0.4878	0.4202	0.5798	0.5541	0.2394
rs62234778	0.5015	0.3594	0.6406	0.465	0.1586
rs62249306	0.4833	0.4334	0.5666	0.5669	0.253
rs62262499	0.3141	0.522	0.478	0.2994	0.0633
rs62272988	0.3368	0.4981	0.5019	0.3503	0.0864
rs62295332	0.4259	0.4202	0.5798	0.4204	0.1268
rs625423	0.413	0.4315	0.5685	0.414	0.1227
rs636972	0.3902	0.4457	0.5543	0.3631	0.093
rs6429804	0.5006	0.3629	0.6371	0.4713	0.1636
rs6430643	0.5014	0.3485	0.6515	0.4331	0.1354
rs6438395	0.4378	0.4067	0.5933	0.414	0.1227
rs6443409	0.3841	0.4574	0.5426	0.4013	0.1147
rs6537821	0.4234	0.4373	0.5627	0.465	0.1586
rs6554186	0.5014	0.4199	0.5801	0.5732	0.26
rs66527977	0.4674	0.391	0.609	0.4586	0.1538
rs6665607	0.4899	0.371	0.629	0.465	0.1586
rs6670892	0.4794	0.4244	0.5756	0.5478	0.2328
rs6685214	0.464	0.3791	0.6209	0.4076	0.1186
rs6702505	0.4935	0.3584	0.6416	0.4395	0.1398
rs6711519	0.5015	0.3503	0.6497	0.4395	0.1398
rs6712292	0.4917	0.3691	0.6309	0.465	0.1586
rs6718889	0.5015	0.3704	0.6296	0.4904	0.1793
rs6719135	0.2554	0.5866	0.4134	0.2611	0.0488
rs6720743	0.4996	0.3666	0.6334	0.4777	0.1687
rs6721398	0.4982	0.3708	0.6292	0.4841	0.1739
rs6726103	0.147	0.7465	0.2535	0.1338	0.0143
rs6730754	0.4752	0.3909	0.6091	0.4777	0.1687
rs6731501	0.4585	0.4335	0.5665	0.5287	0.2138
rs6733101	0.4722	0.3838	0.6162	0.4522	0.149
rs6733580	0.3648	0.4724	0.5276	0.3758	0.0999
rs6735212	0.3511	0.4965	0.5035	0.4268	0.131
rs6742977	0.3101	0.5253	0.4747	0.3057	0.0659
rs6751255	0.5016	0.4197	0.5803	0.5732	0.26
rs6752020	0.4331	0.4085	0.5915	0.4013	0.1147
rs6759096	0.4706	0.4043	0.5957	0.4968	0.1847
rs6766050	0.469	0.4158	0.5842	0.5159	0.2018
rs67711993	0.495	0.3611	0.6389	0.4522	0.149
rs6779834	0.019	0.9625	0.0375	0.0191	0.0004
rs6782556	0.5011	0.4202	0.5798	0.5732	0.26
rs6790639	0.3476	0.488	0.512	0.3057	0.0659
rs6791653	0.4283	0.4109	0.5891	0.3885	0.1071
rs68004257	0.4585	0.4263	0.5737	0.5159	0.2018
rs6802954	0.0678	0.8697	0.1303	0.0701	0.0043
rs68072288	0.4234	0.4373	0.5627	0.465	0.1586
rs6808934	0.4487	0.4262	0.5738	0.4968	0.1847
rs6833035	0.4845	0.3739	0.6261	0.4586	0.1538
rs6838596	0.4964	0.3958	0.6042	0.5287	0.2138
rs6840491	0.4604	0.403	0.597	0.4713	0.1636
rs6841009	0.3511	0.4835	0.5165	0.3248	0.0743
rs6846210	0.4047	0.4534	0.5466	0.4586	0.1538
rs695969	0.4943	0.3596	0.6404	0.4459	0.1444
rs71420881	0.4868	0.3717	0.6283	0.4586	0.1538
rs722943	0.4926	0.438	0.562	0.586	0.2744
rs72621572	0.4996	0.3926	0.6074	0.5287	0.2138
rs72871119	0.1682	0.7111	0.2889	0.1592	0.0196
rs72998394	0.5011	0.3804	0.6196	0.5096	0.196
rs73008056	0.2325	0.6109	0.3891	0.2548	0.0465
rs7418014	0.4987	0.4012	0.5988	0.5414	0.2264
rs7429010	0.4889	0.3517	0.6483	0.3949	0.1109
rs7432070	0.4964	0.3885	0.6115	0.5159	0.2018
rs7513252	0.4833	0.4426	0.5574	0.5796	0.2671
rs7526468	0.4964	0.3958	0.6042	0.5287	0.2138
rs7529363	0.4833	0.4165	0.5835	0.5414	0.2264
rs7533184	0.2037	0.6508	0.3492	0.2166	0.0344
rs7535371	0.4999	0.3463	0.6537	0.4204	0.1268
rs7552979	0.4964	0.4203	0.5797	0.5669	0.253
rs7554516	0.4466	0.4013	0.5987	0.4268	0.131
rs7557023	0.5003	0.3717	0.6283	0.4904	0.1793
rs7557286	0.4444	0.4189	0.5811	0.4713	0.1636
rs7559348	0.4987	0.3863	0.6137	0.5159	0.2018
rs7560630	0.5013	0.3649	0.6351	0.4777	0.1687
rs7562144	0.0678	0.8697	0.1303	0.0701	0.0043
rs7580773	0.4566	0.3971	0.6029	0.4459	0.1444
rs7591832	0.4794	0.3895	0.6105	0.4841	0.1739
rs7602338	0.4259	0.4202	0.5798	0.4204	0.1268
rs761124	0.4527	0.3903	0.6097	0.4076	0.1186
rs76125430	0.4355	0.4106	0.5894	0.4204	0.1268
rs761488	0.4283	0.4109	0.5891	0.3885	0.1071
rs7615253	0.4976	0.3945	0.6055	0.5287	0.2138
rs7619564	0.4987	0.3733	0.6267	0.4904	0.1793
rs7620442	0.4982	0.3558	0.6442	0.4459	0.1444
rs7621993	0.4331	0.4185	0.5815	0.4395	0.1398
rs7623099	0.413	0.4348	0.5652	0.4268	0.131
rs7630627	0.2899	0.5461	0.4539	0.2994	0.0633
rs7631437	0.4507	0.4009	0.5991	0.4395	0.1398
rs7634823	0.3648	0.4698	0.5302	0.3376	0.0802
rs7668855	0.4899	0.4022	0.5978	0.5287	0.2138
rs7669928	0.3546	0.4801	0.5199	0.3439	0.0833
rs7670699	0.4996	0.3423	0.6577	0.4013	0.1147
rs7675725	0.4752	0.3909	0.6091	0.4777	0.1687
rs7675840	0.5009	0.3653	0.6347	0.4777	0.1687
rs77189528	0.5016	0.3734	0.6266	0.4968	0.1847
rs776973	0.497	0.372	0.628	0.4841	0.1739
rs782231	0.097	0.8169	0.1831	0.1019	0.0087
rs787953	0.1084	0.8243	0.1757	0.0764	0.0051
rs792044	0.4991	0.3759	0.6241	0.4968	0.1847
rs79958437	0	1	0	0	0
rs813294	0.482	0.3764	0.6236	0.4586	0.1538
rs840775	0.147	0.7322	0.2678	0.1592	0.0196
rs859379	0.4833	0.3776	0.6224	0.465	0.1586
rs875563	0.5016	0.3799	0.6201	0.5096	0.196
rs881921	0.0559	0.8919	0.1081	0.0573	0.003
rs883862	0.4444	0.4052	0.5948	0.4331	0.1354
rs891700	0.5016	0.3734	0.6266	0.4968	0.1847
rs907100	0.5003	0.4164	0.5836	0.5669	0.253
rs90793	0.2371	0.6113	0.3887	0.2357	0.0402
rs919935	0.4622	0.3857	0.6143	0.4268	0.131
rs920171	0.294	0.5427	0.4573	0.293	0.0607
rs9309010	0.464	0.3994	0.6006	0.4713	0.1636
rs9310691	0.4566	0.3971	0.6029	0.4459	0.1444
rs953629	0.4444	0.4244	0.5756	0.4841	0.1739
rs962181	0.4722	0.3939	0.6061	0.4777	0.1687
rs9662259	0.4622	0.4544	0.5456	0.5669	0.253
rs969766	0.4908	0.359	0.641	0.4331	0.1354
rs977173	0.4622	0.4159	0.5841	0.5032	0.1903
rs9784140	0.4996	0.4172	0.5828	0.5669	0.253
rs9784163	0.4075	0.4317	0.5683	0.3885	0.1071
rs9810255	0.344	0.4973	0.5027	0.4013	0.1147
rs9813651	0.3871	0.4664	0.5336	0.4459	0.1444
rs9816244	0.4908	0.4215	0.5785	0.5605	0.2461
rs9821678	0.4047	0.4319	0.5681	0.3694	0.0964
rs9821880	0.5003	0.3846	0.6154	0.5159	0.2018
rs9837455	0.482	0.3814	0.6186	0.4713	0.1636
rs9849041	0.223	0.6272	0.3728	0.2293	0.0383
rs9849812	0.4156	0.421	0.579	0.3694	0.0964
rs9851380	0.3062	0.5283	0.4717	0.3248	0.0743
rs9852080	0.4487	0.401	0.599	0.4331	0.1354
rs985392	0.4926	0.3708	0.6292	0.4713	0.1636
rs9854969	0.4674	0.391	0.609	0.4586	0.1538
rs9856264	0.0913	0.8272	0.1728	0.0955	0.0077
rs9860358	0.4019	0.4539	0.5461	0.4522	0.149
rs9867714	0.482	0.4218	0.5782	0.5478	0.2328
rs9872936	0.4657	0.386	0.614	0.4395	0.1398
rs9880621	0.2418	0.6049	0.3951	0.242	0.0423
rs9881666	0.4982	0.3558	0.6442	0.4459	0.1444
rs993934	0.4991	0.3893	0.6107	0.5223	0.2078
rs9942237	0.3101	0.525	0.475	0.3567	0.0897
rs9990303	0.1252	0.7845	0.2155	0.1083	0.0097
rs10001312	0.4964	0.4035	0.5965	0.5414	0.2264
rs10001416	0.4926	0.4033	0.5967	0.535	0.22
rs10029972	0.4234	0.4159	0.5841	0.3885	0.1071
rs10036480	0.4604	0.3801	0.6199	0.3949	0.1109
rs10038791	0.4102	0.4393	0.5607	0.4331	0.1354
rs10038846	0.1887	0.668	0.332	0.2102	0.0326
rs10039845	0.294	0.5445	0.4555	0.2803	0.0557
rs10042734	0.4808	0.361	0.639	0.4013	0.1147
rs10043719	0.4899	0.3883	0.6117	0.5032	0.1903
rs1004798	0.5011	0.3624	0.6376	0.4713	0.1636
rs10052591	0.3809	0.4556	0.5444	0.3694	0.0964
rs10055754	0.4547	0.4113	0.5887	0.4777	0.1687
rs10058431	0.4019	0.4397	0.5603	0.4013	0.1147
rs1005861	0.4935	0.3416	0.6584	0.3248	0.0743
rs10069410	0.1307	0.759	0.241	0.1401	0.0156
rs10076006	0.4752	0.3966	0.6034	0.4904	0.1793
rs1014741	0.5015	0.3834	0.6166	0.5159	0.2018
rs1017276	0.4926	0.3764	0.6236	0.4841	0.1739
rs1022053	0.469	0.4028	0.5972	0.4904	0.1793
rs10234894	0.4767	0.3923	0.6077	0.4841	0.1739
rs10238654	0.4507	0.4153	0.5847	0.4777	0.1687
rs10247561	0.3778	0.4574	0.5426	0.3121	0.0686
rs10259828	0.4622	0.3938	0.6062	0.4522	0.149
rs10275673	0.3179	0.5172	0.4828	0.3567	0.0897
rs10433993	0.4722	0.3886	0.6114	0.465	0.1586
rs10434632	0.4283	0.4194	0.5806	0.4268	0.131
rs10471322	0.4019	0.4587	0.5413	0.465	0.1586
rs10474202	0.5016	0.3799	0.6201	0.5096	0.196
rs10477245	0.4781	0.3938	0.6062	0.4904	0.1793
rs10872297	0.2509	0.5995	0.4005	0.2293	0.0383
rs10940928	0.5014	0.3571	0.6429	0.4586	0.1538
rs10944011	0.1197	0.7777	0.2223	0.1274	0.0131
rs11097947	0.5014	0.3676	0.6324	0.4841	0.1739
rs11099498	0.4935	0.3847	0.6153	0.5032	0.1903
rs11099921	0.4917	0.3932	0.6068	0.5159	0.2018
rs11132536	0.4657	0.4124	0.5876	0.5032	0.1903
rs11153551	0.4935	0.3987	0.6013	0.5287	0.2138
rs11153585	0.4259	0.4171	0.5829	0.4076	0.1186
rs11155393	0.3902	0.4513	0.5487	0.4013	0.1147
rs1123150	0.2772	0.5635	0.4365	0.2675	0.051
rs11238234	0.4856	0.3805	0.6195	0.4777	0.1687
rs112460051	0	1	0	0	0
rs1152175	0.5009	0.4159	0.5841	0.5669	0.253
rs11724708	0.4868	0.3767	0.6233	0.4713	0.1636
rs11730194	0.4917	0.4163	0.5837	0.5541	0.2394
rs11736140	0.4845	0.3845	0.6155	0.4841	0.1739
rs11738034	0.5013	0.4068	0.5932	0.5541	0.2394
rs11740516	0.3614	0.4732	0.5268	0.3439	0.0833
rs11746298	0.2509	0.5898	0.4102	0.2675	0.051
rs11767084	0.3294	0.5055	0.4945	0.3503	0.0864
rs11771571	0.2772	0.5612	0.4388	0.2803	0.0557
rs1177619	0.3256	0.5096	0.4904	0.3567	0.0897
rs1185343	0.4355	0.4182	0.5818	0.4459	0.1444
rs11942874	0.469	0.4307	0.5693	0.5414	0.2264
rs11948428	0.1785	0.6831	0.3169	0.1975	0.0291
rs11949746	0.4657	0.3789	0.6211	0.414	0.1227
rs11955828	0.4878	0.4289	0.5711	0.5669	0.253
rs11958027	0.464	0.3944	0.6056	0.4586	0.1538
rs11958937	0.4856	0.4065	0.5935	0.5287	0.2138
rs11970606	0.3714	0.4659	0.5341	0.3758	0.0999
rs1203073	0.4566	0.4247	0.5753	0.5096	0.196
rs12193771	0.3614	0.4767	0.5233	0.3822	0.1034
rs12203866	0.5015	0.4152	0.5848	0.5669	0.253
rs12208911	0.4878	0.373	0.627	0.465	0.1586
rs12214767	0.3062	0.536	0.464	0.2611	0.0488
rs12331441	0.4423	0.4094	0.5906	0.4395	0.1398
rs12499073	0.3871	0.4531	0.5469	0.3949	0.1109
rs12500175	0.469	0.4091	0.5909	0.5032	0.1903
rs12503307	0.4604	0.3858	0.6142	0.4204	0.1268
rs12503474	0.4423	0.3994	0.6006	0.4013	0.1147
rs12505248	0.2325	0.6109	0.3891	0.2548	0.0465
rs12514599	0.4308	0.4122	0.5878	0.4076	0.1186
rs12517082	0.3841	0.4518	0.5482	0.3631	0.093
rs12645768	0.3681	0.4664	0.5336	0.3312	0.0772
rs12652118	0.5003	0.4164	0.5836	0.5669	0.253
rs12653284	0.4908	0.3976	0.6024	0.5223	0.2078
rs13109596	0.4926	0.438	0.562	0.586	0.2744
rs13113715	0.344	0.4911	0.5089	0.3121	0.0686
rs13124245	0.4156	0.4426	0.5574	0.4586	0.1538
rs13129464	0.5011	0.3574	0.6426	0.4586	0.1538
rs13141479	0.4926	0.3889	0.6111	0.5096	0.196
rs13152142	0.4706	0.3983	0.6017	0.4841	0.1739
rs13158406	0.4331	0.4185	0.5815	0.4395	0.1398
rs13161764	0.413	0.4386	0.5614	0.4395	0.1398
rs13167655	0.2325	0.6109	0.3891	0.2548	0.0465
rs13178577	0.4999	0.3691	0.6309	0.4841	0.1739
rs13189891	0.5006	0.3809	0.6191	0.5096	0.196
rs13202045	0.4957	0.3627	0.6373	0.4586	0.1538
rs13218440	0.4899	0.3883	0.6117	0.5032	0.1903
rs13230033	0.3368	0.4994	0.5006	0.2994	0.0633
rs1324438	0.3022	0.5333	0.4667	0.3057	0.0659
rs1327201	0.3961	0.4597	0.5403	0.4522	0.149
rs13308649	0.4657	0.3903	0.6097	0.4522	0.149
rs13354106	0.4991	0.3759	0.6241	0.4968	0.1847
rs13355353	0.0855	0.8376	0.1624	0.0892	0.0068
rs1337823	0.4996	0.3724	0.6276	0.4904	0.1793
rs1350438	0.3614	0.4731	0.5269	0.3312	0.0772
rs1373041	0.2134	0.641	0.359	0.2166	0.0344
rs1398550	0.0855	0.8471	0.1529	0.0764	0.0051
rs1412173	0.2134	0.6509	0.3491	0.1911	0.0274
rs1421352	0.4752	0.3856	0.6144	0.465	0.1586
rs1439344	0.3179	0.5164	0.4836	0.3312	0.0772
rs1443181	0.4899	0.3763	0.6237	0.4777	0.1687
rs1444129	0.4987	0.3795	0.6205	0.5032	0.1903
rs1464073	0.3746	0.4682	0.5318	0.4076	0.1186
rs1472266	0.5014	0.3871	0.6129	0.5223	0.2078
rs1491144	0.4706	0.3928	0.6072	0.4713	0.1636
rs1500192	0.1937	0.6607	0.3393	0.2166	0.0344
rs1505853	0.2418	0.6049	0.3951	0.242	0.0423
rs1507937	0.4234	0.4159	0.5841	0.3885	0.1071
rs1508811	0.3681	0.4676	0.5324	0.3057	0.0659
rs1519245	0.4889	0.3926	0.6074	0.5096	0.196
rs1532150	0.4019	0.4354	0.5646	0.3758	0.0999
rs1535315	0.4585	0.3893	0.6107	0.4268	0.131
rs1538539	0.5016	0.4197	0.5803	0.5732	0.26
rs1542314	0.5009	0.3773	0.6227	0.5032	0.1903
rs156268	0.4283	0.4161	0.5839	0.414	0.1227
rs157974	0.4752	0.3856	0.6144	0.465	0.1586
rs159207	0.4547	0.4113	0.5887	0.4777	0.1687
rs159606	0.4856	0.3925	0.6075	0.5032	0.1903
rs160153	0.3778	0.4665	0.5335	0.414	0.1227
rs161849	0.3404	0.4942	0.5058	0.3439	0.0833
rs1636549	0.4982	0.4325	0.5675	0.586	0.2744
rs163951	0.4156	0.434	0.566	0.4331	0.1354
rs164763	0.4767	0.3695	0.6305	0.4204	0.1268
rs166119	0.4283	0.4376	0.5624	0.4777	0.1687
rs1663609	0.358	0.4778	0.5222	0.3631	0.093
rs16877655	0.5009	0.3841	0.6159	0.5159	0.2018
rs16878340	0.4566	0.3971	0.6029	0.4459	0.1444
rs17011512	0.5016	0.3523	0.6477	0.4459	0.1444
rs17015898	0.4917	0.3864	0.6136	0.5032	0.1903
rs17025169	0.4737	0.3801	0.6199	0.4459	0.1444
rs17026101	0.2134	0.6509	0.3491	0.1911	0.0274
rs1708596	0.358	0.4771	0.5229	0.3121	0.0686
rs171027	0.4047	0.4319	0.5681	0.3694	0.0964
rs17161867	0.4487	0.4096	0.5904	0.4586	0.1538
rs17344091	0.3902	0.4448	0.5552	0.3503	0.0864
rs17397629	0.4487	0.4096	0.5904	0.4586	0.1538
rs1774048	0.4996	0.3854	0.6146	0.5159	0.2018
rs17804660	0.2899	0.5461	0.4539	0.2994	0.0633
rs1796460	0.495	0.413	0.587	0.5541	0.2394
rs1817328	0.4657	0.4004	0.5996	0.4777	0.1687
rs1822269	0.5003	0.3558	0.6442	0.4522	0.149
rs1859196	0.1987	0.658	0.342	0.2102	0.0326
rs1882159	0.5016	0.4108	0.5892	0.5605	0.2461
rs1882541	0.4234	0.4325	0.5675	0.4522	0.149
rs1892454	0.4355	0.4142	0.5858	0.4331	0.1354
rs1893954	0.2418	0.6086	0.3914	0.2293	0.0383
rs1896605	0.4999	0.3635	0.6365	0.4713	0.1636
rs1911862	0.3614	0.4814	0.5186	0.4076	0.1186
rs192136	0.4767	0.4117	0.5883	0.5223	0.2078
rs1934780	0.4657	0.3951	0.6049	0.465	0.1586
rs1947640	0.4856	0.3992	0.6008	0.5159	0.2018
rs1951694	0.399	0.447	0.553	0.4204	0.1268
rs1976557	0.3218	0.5126	0.4874	0.3376	0.0802
rs1979255	0.4982	0.3603	0.6397	0.4586	0.1538
rs1982051	0.4527	0.4221	0.5779	0.4968	0.1847
rs1997075	0.3841	0.4551	0.5449	0.3885	0.1071
rs1997660	0.4964	0.4035	0.5965	0.5414	0.2264
rs1999892	0.4908	0.3781	0.6219	0.4841	0.1739
rs2036598	0.4845	0.4367	0.5633	0.5732	0.26
rs2040637	0.4781	0.4299	0.5701	0.5541	0.2394
rs2052900	0.4996	0.3786	0.6214	0.5032	0.1903
rs2062791	0.2899	0.5497	0.4503	0.2739	0.0533
rs2067517	0.4547	0.4013	0.5987	0.4522	0.149
rs207271	0.3511	0.4834	0.5166	0.3376	0.0802
rs2111432	0.4378	0.3997	0.6003	0.3758	0.0999
rs2114033	0.4722	0.3886	0.6114	0.465	0.1586
rs2132804	0.3961	0.4454	0.5546	0.4013	0.1147
rs214955	0.4781	0.4001	0.5999	0.5032	0.1903
rs2172651	0.44	0.403	0.597	0.4076	0.1186
rs2175461	0.3746	0.4635	0.5365	0.3822	0.1034
rs2176935	0.4899	0.3662	0.6338	0.4522	0.149
rs2192547	0.44	0.4182	0.5818	0.4586	0.1538
rs220408	0.4507	0.4052	0.5948	0.4522	0.149
rs2206334	0.4547	0.4013	0.5987	0.4522	0.149
rs2206532	0.413	0.4263	0.5737	0.3885	0.1071
rs2323537	0.4935	0.3987	0.6013	0.5287	0.2138
rs2330061	0.3614	0.4731	0.5269	0.3312	0.0772
rs2330203	0.4833	0.3949	0.6051	0.5032	0.1903
rs2341749	0.2981	0.5415	0.4585	0.2739	0.0533
rs2352511	0.464	0.3898	0.6102	0.4459	0.1444
rs2365061	0.399	0.4505	0.5495	0.4331	0.1354
rs238028	0.3256	0.5107	0.4893	0.3694	0.0964
rs238589	0.4308	0.4153	0.5847	0.4204	0.1268
rs2410951	0.4423	0.4237	0.5763	0.4777	0.1687
rs2436362	0.4547	0.3898	0.6102	0.414	0.1227
rs2451581	0.4943	0.3692	0.6308	0.4713	0.1636
rs247177	0.3368	0.499	0.501	0.3631	0.093
rs2473590	0.4423	0.3994	0.6006	0.4013	0.1147
rs2473705	0.4999	0.3751	0.6249	0.4968	0.1847
rs248120	0.3871	0.4494	0.5506	0.3694	0.0964
rs2496372	0.3778	0.4595	0.5405	0.3758	0.0999
rs2545302	0.5015	0.3465	0.6535	0.4268	0.131
rs2562869	0.4878	0.3841	0.6159	0.4904	0.1793
rs257014	0.4889	0.3801	0.6199	0.4841	0.1739
rs2573004	0.4889	0.3695	0.6305	0.4586	0.1538
rs2584419	0.5015	0.3834	0.6166	0.5159	0.2018
rs2662331	0.497	0.3989	0.6011	0.535	0.22
rs2662724	0.44	0.4061	0.5939	0.4204	0.1268
rs2677003	0.4378	0.4139	0.5861	0.4395	0.1398
rs2704305	0.497	0.372	0.628	0.4841	0.1739
rs2721770	0.4752	0.4096	0.5904	0.5159	0.2018
rs2743020	0.4767	0.3817	0.6183	0.4586	0.1538
rs2744129	0.4767	0.3983	0.6017	0.4968	0.1847
rs2747158	0.399	0.447	0.553	0.4204	0.1268
rs2765361	0.4283	0.4133	0.5867	0.4013	0.1147
rs2794568	0.3746	0.4635	0.5365	0.3822	0.1034
rs281445	0.4794	0.3895	0.6105	0.4841	0.1739
rs2820390	0.3961	0.4454	0.5546	0.4013	0.1147
rs28430694	0.4423	0.4137	0.5863	0.4522	0.149
rs28485069	0.4355	0.4278	0.5722	0.4713	0.1636
rs28505803	0.2598	0.5906	0.4094	0.2293	0.0383
rs28522841	0.4674	0.4075	0.5925	0.4968	0.1847
rs28564088	0.4996	0.3786	0.6214	0.5032	0.1903
rs28613530	0.464	0.3858	0.6142	0.4331	0.1354
rs28644348	0.4935	0.3847	0.6153	0.5032	0.1903
rs2869270	0.4444	0.4139	0.5861	0.4586	0.1538
rs290755	0.5016	0.3799	0.6201	0.5096	0.196
rs2910047	0.4991	0.3824	0.6176	0.5096	0.196
rs2910270	0.3778	0.4581	0.5419	0.3631	0.093
rs2918256	0.0855	0.8376	0.1624	0.0892	0.0068
rs2924461	0.4868	0.3671	0.6329	0.4459	0.1444
rs293167	0.344	0.4937	0.5063	0.2866	0.0582
rs2952901	0.4331	0.4386	0.5614	0.4904	0.1793
rs2961533	0.4964	0.3818	0.6182	0.5032	0.1903
rs2962226	0.4234	0.4211	0.5789	0.414	0.1227
rs2964197	0.4444	0.4052	0.5948	0.4331	0.1354
rs2964729	0.4706	0.3791	0.6209	0.4331	0.1354
rs2973177	0.4657	0.4263	0.5737	0.5287	0.2138
rs3003181	0.4466	0.3979	0.6021	0.414	0.1227
rs3102803	0.4976	0.4191	0.5809	0.5669	0.253
rs3113738	0.3368	0.499	0.501	0.3631	0.093
rs317426	0.4527	0.401	0.599	0.4459	0.1444
rs32285	0.4487	0.401	0.599	0.4331	0.1354
rs325238	0.482	0.3869	0.6131	0.4841	0.1739
rs326021	0.4752	0.3909	0.6091	0.4777	0.1687
rs326888	0.4737	0.376	0.624	0.4331	0.1354
rs327839	0.4182	0.4177	0.5823	0.3631	0.093
rs338882	0.4833	0.4165	0.5835	0.5414	0.2264
rs34086477	0.1937	0.6607	0.3393	0.2166	0.0344
rs34118451	0.3809	0.4544	0.5456	0.3567	0.0897
rs34124028	0.4208	0.4147	0.5853	0.3567	0.0897
rs34173086	0.4999	0.3751	0.6249	0.4968	0.1847
rs34293995	0.4047	0.4489	0.5511	0.4459	0.1444
rs34370404	0.1734	0.7027	0.2973	0.1656	0.0211
rs34414221	0.3141	0.521	0.479	0.3121	0.0686
rs34418102	0.1197	0.7944	0.2056	0.1019	0.0087
rs34419712	0.2686	0.5698	0.4302	0.2803	0.0557
rs34489802	0.497	0.4153	0.5847	0.5605	0.2461
rs34546820	0.4982	0.3769	0.6231	0.4968	0.1847
rs34618411	0.469	0.3918	0.6082	0.465	0.1586
rs34736855	0.4935	0.3785	0.6215	0.4904	0.1793
rs34806034	0.4868	0.3822	0.6178	0.4841	0.1739
rs34824797	0.2857	0.5578	0.4422	0.2548	0.0465
rs34849997	0.3062	0.5314	0.4686	0.2866	0.0582
rs34852515	0.4926	0.3824	0.6176	0.4968	0.1847
rs35006743	0.2686	0.568	0.432	0.293	0.0607
rs35302790	0.4208	0.4221	0.5779	0.4076	0.1186
rs35462234	0.4487	0.4147	0.5853	0.4713	0.1636
rs35740903	0.464	0.3994	0.6006	0.4713	0.1636
rs35811820	0.5003	0.3996	0.6004	0.5414	0.2264
rs35937742	0.4706	0.3832	0.6168	0.4459	0.1444
rs36004073	0.2815	0.5606	0.4394	0.2611	0.0488
rs36087313	0.4722	0.3838	0.6162	0.4522	0.149
rs360916	0.147	0.7465	0.2535	0.1338	0.0143
rs36770	0.2182	0.6385	0.3615	0.2102	0.0326
rs37309	0.4507	0.4009	0.5991	0.4395	0.1398
rs3756050	0.5016	0.4023	0.5977	0.5478	0.2328
rs38189	0.5003	0.3606	0.6394	0.465	0.1586
rs3849209	0.4507	0.41	0.59	0.465	0.1586
rs388199	0.4878	0.3683	0.6317	0.4522	0.149
rs402079	0.2815	0.5534	0.4466	0.3121	0.0686
rs4034228	0.482	0.3814	0.6186	0.4713	0.1636
rs4073463	0.4935	0.3674	0.6326	0.465	0.1586
rs418110	0.4566	0.4067	0.5933	0.4713	0.1636
rs4235623	0.4982	0.3833	0.6167	0.5096	0.196
rs4244037	0.4706	0.3983	0.6017	0.4841	0.1739
rs4267692	0.497	0.4069	0.5931	0.5478	0.2328
rs4294051	0.4752	0.3909	0.6091	0.4777	0.1687
rs4329046	0.4566	0.4122	0.5878	0.4841	0.1739
rs4342197	0.4547	0.4061	0.5939	0.465	0.1586
rs4357242	0.4047	0.4335	0.5665	0.3822	0.1034
rs4401543	0.3511	0.4903	0.5097	0.4013	0.1147
rs4469255	0.4999	0.3885	0.6115	0.5223	0.2078
rs4472386	0.4283	0.4161	0.5839	0.414	0.1227
rs4478233	0.5015	0.3704	0.6296	0.4904	0.1793
rs4482899	0.413	0.423	0.577	0.3631	0.093
rs450572	0.2899	0.5522	0.4478	0.2611	0.0488
rs4557386	0.464	0.3858	0.6142	0.4331	0.1354
rs45593433	0.469	0.3827	0.6173	0.4395	0.1398
rs4583895	0.4566	0.4392	0.5608	0.535	0.22
rs4598000	0.4991	0.3699	0.6301	0.4841	0.1739
rs4613803	0.4444	0.4139	0.5861	0.4586	0.1538
rs4691666	0.1785	0.6944	0.3056	0.172	0.0226
rs4701854	0.482	0.3642	0.6358	0.4204	0.1268
rs4703447	0.0855	0.8376	0.1624	0.0892	0.0068
rs4719491	0.4976	0.3873	0.6127	0.5159	0.2018
rs484204	0.4991	0.4315	0.5685	0.586	0.2744
rs4866915	0.4899	0.3883	0.6117	0.5032	0.1903
rs4868633	0.4752	0.3765	0.6235	0.4395	0.1398
rs4870221	0.4926	0.3708	0.6292	0.4713	0.1636
rs4896555	0.344	0.4905	0.5095	0.3248	0.0743
rs4957877	0.4752	0.4029	0.5971	0.5032	0.1903
rs4976528	0.3331	0.5021	0.4979	0.3567	0.0897
rs5003344	0.3022	0.5364	0.4636	0.2803	0.0557
rs5004968	0.1937	0.6654	0.3346	0.2038	0.0308
rs5025770	0.4182	0.4333	0.5667	0.4395	0.1398
rs519663	0.4722	0.3724	0.6276	0.414	0.1227
rs55697127	0.1887	0.6729	0.3271	0.1975	0.0291
rs55827949	0.44	0.4061	0.5939	0.4204	0.1268
rs562379	0.3511	0.4838	0.5162	0.3503	0.0864
rs56237986	0.3746	0.4713	0.5287	0.4204	0.1268
rs56354278	0.495	0.3769	0.6231	0.4904	0.1793
rs56393645	0.4331	0.4228	0.5772	0.4522	0.149
rs565485	0.4767	0.3983	0.6017	0.4968	0.1847
rs57302549	0.4856	0.3925	0.6075	0.5032	0.1903
rs574202	0.5015	0.3546	0.6454	0.4522	0.149
rs57701904	0.44	0.4096	0.5904	0.4331	0.1354
rs57785008	0.2598	0.5808	0.4192	0.2675	0.051
rs58499616	0.3714	0.4636	0.5364	0.3503	0.0864
rs58794003	0.223	0.6315	0.3685	0.2166	0.0344
rs59184384	0.4355	0.4228	0.5772	0.4586	0.1538
rs59696772	0.482	0.3642	0.6358	0.4204	0.1268
rs60928512	0.4331	0.4185	0.5815	0.4395	0.1398
rs61068285	0.4604	0.421	0.579	0.5096	0.196
rs611508	0.4845	0.3694	0.6306	0.4459	0.1444
rs62338678	0.2729	0.5666	0.4334	0.2739	0.0533
rs62347493	0.4781	0.388	0.612	0.4777	0.1687
rs62420599	0.4889	0.4517	0.5483	0.5987	0.2894
rs62446655	0.4208	0.4288	0.5712	0.4331	0.1354
rs6452199	0.4722	0.4444	0.5556	0.5669	0.253
rs6453914	0.2642	0.5752	0.4248	0.2739	0.0533
rs6458403	0.5006	0.3493	0.6507	0.4331	0.1354
rs6459622	0.4767	0.3772	0.6228	0.4459	0.1444
rs6532571	0.5015	0.3704	0.6296	0.4904	0.1793
rs6535004	0	1	0	0	0
rs6535625	0.4156	0.434	0.566	0.4331	0.1354
rs6569961	0.3022	0.5446	0.4554	0.242	0.0423
rs6571029	0.4075	0.4369	0.5631	0.414	0.1227
rs6579998	0.5011	0.4028	0.5972	0.5478	0.2328
rs6594801	0.4234	0.4182	0.5818	0.4013	0.1147
rs6596619	0.294	0.5414	0.4586	0.3057	0.0659
rs66490968	0.3681	0.4676	0.5324	0.3057	0.0659
rs67262058	0.3546	0.4856	0.5144	0.3949	0.1109
rs67402512	0.464	0.3858	0.6142	0.4331	0.1354
rs6811238	0.4604	0.4145	0.5855	0.4968	0.1847
rs6812724	0.4996	0.3724	0.6276	0.4904	0.1793
rs6813953	0.4767	0.3867	0.6133	0.4713	0.1636
rs6819223	0.0127	0.9748	0.0252	0.0127	0.0002
rs6820716	0.3871	0.4531	0.5469	0.3949	0.1109
rs6831330	0.4889	0.365	0.635	0.4459	0.1444
rs6837901	0.4547	0.445	0.555	0.5414	0.2264
rs6840226	0.4878	0.4202	0.5798	0.5541	0.2394
rs6841278	0.3932	0.4416	0.5584	0.3439	0.0833
rs6843576	0.4878	0.4289	0.5711	0.5669	0.253
rs6847057	0.4527	0.4161	0.5839	0.4841	0.1739
rs6847394	0.5015	0.9748	0.0252	0.9873	0.9744
rs6851058	0.5015	0.3594	0.6406	0.465	0.1586
rs6864206	0.5015	0.3704	0.6296	0.4904	0.1793
rs6864418	0.3681	0.4666	0.5334	0.3439	0.0833
rs6865581	0.4999	0.354	0.646	0.4459	0.1444
rs6867772	0.4102	0.4358	0.5642	0.4204	0.1268
rs6868066	0.3648	0.4724	0.5276	0.3758	0.0999
rs6880945	0.0678	0.8697	0.1303	0.0701	0.0043
rs6884849	0.344	0.495	0.505	0.3885	0.1071
rs6886994	0.3022	0.5364	0.4636	0.2803	0.0557
rs6891462	0.4889	0.365	0.635	0.4459	0.1444
rs6892142	0.4889	0.3695	0.6305	0.4586	0.1538
rs6899980	0.3218	0.5132	0.4868	0.3121	0.0686
rs6904119	0.3614	0.4739	0.5261	0.3567	0.0897
rs6910354	0.3714	0.4632	0.5368	0.3376	0.0802
rs6916880	0.2598	0.5786	0.4214	0.2803	0.0557
rs6917514	0.464	0.3944	0.6056	0.4586	0.1538
rs6918103	0.4737	0.376	0.624	0.4331	0.1354
rs6919563	0.2325	0.6178	0.3822	0.2293	0.0383
rs6925383	0.4527	0.401	0.599	0.4459	0.1444
rs6927602	0.4657	0.4124	0.5876	0.5032	0.1903
rs6928787	0.3614	0.4788	0.5212	0.3949	0.1109
rs6936761	0.147	0.7322	0.2678	0.1592	0.0196
rs6937256	0.4926	0.3958	0.6042	0.5223	0.2078
rs6937993	0.1197	0.7944	0.2056	0.1019	0.0087
rs6955448	0.4423	0.4237	0.5763	0.4777	0.1687
rs6955974	0.5003	0.3919	0.6081	0.5287	0.2138
rs6959485	0.495	0.3832	0.6168	0.5032	0.1903
rs6963260	0.4752	0.3727	0.6273	0.4268	0.131
rs699401	0.4507	0.4052	0.5948	0.4522	0.149
rs717302	0.1027	0.8069	0.1931	0.1083	0.0097
rs72745634	0.2325	0.6109	0.3891	0.2548	0.0465
rs72772996	0.1785	0.6885	0.3115	0.1847	0.0257
rs727811	0.3778	0.4595	0.5405	0.3758	0.0999
rs73169331	0.1141	0.7956	0.2044	0.1083	0.0097
rs73213935	0	1	0	0	0
rs73355410	0.2642	0.5778	0.4222	0.2611	0.0488
rs73761321	0.3714	0.4701	0.5299	0.4013	0.1147
rs7378547	0.2981	0.5379	0.4621	0.2994	0.0633
rs73795271	0.2686	0.568	0.432	0.293	0.0607
rs73799329	0	1	0	0	0
rs7444953	0.4737	0.3725	0.6275	0.4204	0.1268
rs7446252	0.2509	0.5925	0.4075	0.2548	0.0465
rs74717739	0.2815	0.556	0.444	0.2866	0.0582
rs747975	0.4964	0.3885	0.6115	0.5159	0.2018
rs75702259	0.0437	0.9148	0.0852	0.0446	0.0018
rs7657432	0.4833	0.3949	0.6051	0.5032	0.1903
rs7666962	0.4845	0.3845	0.6155	0.4841	0.1739
rs7669504	0.4355	0.4075	0.5925	0.4076	0.1186
rs7671533	0.4308	0.4229	0.5771	0.4459	0.1444
rs7671556	0.4982	0.345	0.655	0.4076	0.1186
rs7673927	0.3476	0.4888	0.5112	0.3694	0.0964
rs7675541	0.3681	0.47	0.53	0.3822	0.1034
rs7685107	0.4156	0.4226	0.5774	0.3822	0.1034
rs7685645	0.495	0.3712	0.6288	0.4777	0.1687
rs7686509	0.4856	0.3704	0.6296	0.4522	0.149
rs7688572	0.2772	0.5612	0.4388	0.2803	0.0557
rs7688824	0.2899	0.5461	0.4539	0.2994	0.0633
rs7690067	0.2686	0.5748	0.4252	0.2548	0.0465
rs7690296	0.4845	0.3845	0.6155	0.4841	0.1739
rs7690702	0.5016	0.3766	0.6234	0.5032	0.1903
rs7697811	0.4378	0.3997	0.6003	0.3758	0.0999
rs7700686	0.4889	0.3861	0.6139	0.4968	0.1847
rs7701554	0.4527	0.4431	0.5569	0.535	0.22
rs7705778	0.3778	0.4572	0.5428	0.3503	0.0864
rs7708828	0.469	0.3971	0.6029	0.4777	0.1687
rs7710404	0.0796	0.8579	0.1421	0.0701	0.0043
rs7713950	0.4926	0.3958	0.6042	0.5223	0.2078
rs7714941	0	1	0	0	0
rs7715106	0.4868	0.3882	0.6118	0.4968	0.1847
rs7715674	0.5009	0.3601	0.6399	0.465	0.1586
rs7718097	0.4991	0.3548	0.6452	0.4459	0.1444
rs7719654	0.4996	0.3786	0.6214	0.5032	0.1903
rs7719767	0.4566	0.3931	0.6069	0.4331	0.1354
rs7720535	0.4794	0.3704	0.6296	0.4331	0.1354
rs7726186	0.3294	0.5055	0.4945	0.3503	0.0864
rs7726500	0.4355	0.4142	0.5858	0.4331	0.1354
rs7727094	0.4444	0.4052	0.5948	0.4331	0.1354
rs7727322	0.495	0.3971	0.6029	0.5287	0.2138
rs7728539	0.2371	0.6197	0.3803	0.2102	0.0326
rs7733851	0.4996	0.3724	0.6276	0.4904	0.1793
rs7741536	0.4899	0.3519	0.6481	0.4013	0.1147
rs7747502	0.5015	0.3704	0.6296	0.4904	0.1793
rs7759219	0.4868	0.4091	0.5909	0.535	0.22
rs7759642	0.4466	0.4051	0.5949	0.4395	0.1398
rs7766118	0.4767	0.3923	0.6077	0.4841	0.1739
rs7767602	0.4868	0.3767	0.6233	0.4713	0.1636
rs7767690	0.2598	0.5836	0.4164	0.2548	0.0465
rs7768659	0.4996	0.3724	0.6276	0.4904	0.1793
rs7769399	0.3871	0.4531	0.5469	0.3949	0.1109
rs7787723	0.4935	0.3847	0.6153	0.5032	0.1903
rs7798420	0.4917	0.4004	0.5996	0.5287	0.2138
rs79788608	0.1252	0.7761	0.2239	0.121	0.0119
rs831794	0.2729	0.5645	0.4355	0.2866	0.0582
rs835083	0.4957	0.3928	0.6072	0.5223	0.2078
rs855368	0.4794	0.384	0.616	0.4713	0.1636
rs890763	0.2182	0.6301	0.3699	0.2357	0.0402
rs902149	0.482	0.3929	0.6071	0.4968	0.1847
rs904239	0.3778	0.4595	0.5405	0.3758	0.0999
rs906465	0.4259	0.4145	0.5855	0.3949	0.1109
rs910422	0.4156	0.4247	0.5753	0.3949	0.1109
rs917118	0.3511	0.4838	0.5162	0.3503	0.0864
rs9293265	0.3101	0.5284	0.4716	0.2803	0.0557
rs9294484	0.1084	0.8056	0.1944	0.1019	0.0087
rs9307528	0.3746	0.4656	0.5344	0.3949	0.1109
rs9312353	0.4466	0.4013	0.5987	0.4268	0.131
rs9312827	0.1084	0.797	0.203	0.1146	0.0108
rs9313284	0.4976	0.3806	0.6194	0.5032	0.1903
rs9313994	0.497	0.4069	0.5931	0.5478	0.2328
rs9321734	0.1987	0.6629	0.3371	0.1975	0.0291
rs9322529	0.4604	0.3979	0.6021	0.4586	0.1538
rs9345535	0.4331	0.4228	0.5772	0.4522	0.149
rs9349571	0.4102	0.4434	0.5566	0.4459	0.1444
rs9352275	0.497	0.378	0.622	0.4968	0.1847
rs9354023	0.4999	0.3635	0.6365	0.4713	0.1636
rs9354132	0.4982	0.3603	0.6397	0.4586	0.1538
rs9357488	0.3141	0.5207	0.4793	0.3503	0.0864
rs9363480	0.344	0.4931	0.5069	0.3758	0.0999
rs9364739	0.5006	0.3809	0.6191	0.5096	0.196
rs9369359	0.4957	0.3627	0.6373	0.4586	0.1538
rs9373187	0.294	0.5414	0.4586	0.3057	0.0659
rs9375449	0.0498	0.9033	0.0967	0.051	0.0024
rs9378632	0.2815	0.5534	0.4466	0.3121	0.0686
rs9386064	0.4752	0.4029	0.5971	0.5032	0.1903
rs9388024	0.4833	0.3886	0.6114	0.4904	0.1793
rs9389897	0.3681	0.4672	0.5328	0.3567	0.0897
rs9394934	0.5003	0.3444	0.6556	0.414	0.1227
rs9396524	0.4957	0.3733	0.6267	0.4841	0.1739
rs9404555	0.4899	0.382	0.618	0.4904	0.1793
rs9443799	0.5014	0.3801	0.6199	0.5096	0.196
rs9449297	0.4996	0.3666	0.6334	0.4777	0.1687
rs9455313	0.4889	0.3746	0.6254	0.4713	0.1636
rs9486126	0.4423	0.4056	0.5944	0.4268	0.131
rs9489891	0.4182	0.4333	0.5667	0.4395	0.1398
rs9499857	0.4259	0.4237	0.5763	0.4331	0.1354
rs959040	0.4808	0.371	0.629	0.4395	0.1398
rs968050	0.4752	0.3808	0.6192	0.4522	0.149
rs968188	0.3218	0.5127	0.4873	0.3248	0.0743
rs970156	0.4767	0.4048	0.5952	0.5096	0.196
rs983468	0.3902	0.4575	0.5425	0.4268	0.131
rs987564	0.4976	0.4022	0.5978	0.5414	0.2264
rs9942647	0.4808	0.3911	0.6089	0.4904	0.1793
rs9993577	0.4794	0.3744	0.6256	0.4459	0.1444
rs10046795	0.4331	0.4113	0.5887	0.414	0.1227
rs10090398	0.4507	0.3971	0.6029	0.4268	0.131
rs10090405	0.3294	0.5055	0.4945	0.3503	0.0864
rs10094281	0.3841	0.4532	0.5468	0.3758	0.0999
rs10094543	0.4722	0.3886	0.6114	0.465	0.1586
rs10095272	0.4378	0.4139	0.5861	0.4395	0.1398
rs10096453	0.3546	0.4801	0.5199	0.3439	0.0833
rs10098513	0.2463	0.6021	0.3979	0.2357	0.0402
rs10110375	0.3101	0.5245	0.4755	0.3185	0.0714
rs10124057	0.4604	0.4085	0.5915	0.4841	0.1739
rs1015250	0.497	0.3915	0.6085	0.5223	0.2078
rs10156306	0.4444	0.4139	0.5861	0.4586	0.1538
rs10156361	0.4507	0.4273	0.5727	0.5032	0.1903
rs10234920	0.4622	0.4039	0.5961	0.4777	0.1687
rs10243067	0.3961	0.4431	0.5569	0.3885	0.1071
rs10263723	0.0437	0.9148	0.0852	0.0446	0.0018
rs10280393	0.1084	0.8056	0.1944	0.1019	0.0087
rs1041558	0.2418	0.6016	0.3984	0.2548	0.0465
rs10429498	0.4982	0.3481	0.6519	0.4204	0.1268
rs10466264	0.4547	0.4013	0.5987	0.4522	0.149
rs10481227	0.4943	0.4017	0.5983	0.535	0.22
rs10488710	0.4566	0.4017	0.5983	0.4586	0.1538
rs1057234	0.2981	0.5395	0.4605	0.2866	0.0582
rs10736278	0.4182	0.4262	0.5738	0.414	0.1227
rs10739540	0.5015	0.3594	0.6406	0.465	0.1586
rs10740528	0.4466	0.4051	0.5949	0.4395	0.1398
rs10742216	0.2899	0.5552	0.4448	0.2484	0.0444
rs10742467	0.3101	0.5266	0.4734	0.293	0.0607
rs10744250	0.3902	0.4471	0.5529	0.3758	0.0999
rs10746148	0.5003	0.3558	0.6442	0.4522	0.149
rs10747870	0.4935	0.3727	0.6273	0.4777	0.1687
rs10748347	0.4622	0.4159	0.5841	0.5032	0.1903
rs10750698	0.4999	0.404	0.596	0.5478	0.2328
rs10751163	0.4075	0.444	0.556	0.4395	0.1398
rs10755974	0.4308	0.4229	0.5771	0.4459	0.1444
rs10756378	0.4308	0.4275	0.5725	0.4586	0.1538
rs10756944	0.4706	0.3791	0.6209	0.4331	0.1354
rs10757605	0.358	0.4834	0.5166	0.4013	0.1147
rs10758011	0.3681	0.4778	0.5222	0.4204	0.1268
rs10759150	0.4991	0.3644	0.6356	0.4713	0.1636
rs10765070	0.4996	0.3926	0.6074	0.5287	0.2138
rs10766239	0.4355	0.4106	0.5894	0.4204	0.1268
rs10771236	0.4331	0.4085	0.5915	0.4013	0.1147
rs10772158	0.0376	0.9265	0.0735	0.0382	0.0014
rs10773760	0.4737	0.3897	0.6103	0.4713	0.1636
rs10774734	0.3871	0.451	0.549	0.3822	0.1034
rs10777303	0.3746	0.4656	0.5344	0.3949	0.1109
rs10777340	0.4378	0.4139	0.5861	0.4395	0.1398
rs10786946	0.4889	0.407	0.593	0.535	0.22
rs10793392	0.4722	0.3795	0.6205	0.4395	0.1398
rs10809651	0.4566	0.4122	0.5878	0.4841	0.1739
rs10809717	0.4976	0.3504	0.6496	0.4268	0.131
rs10812914	0.4976	0.3542	0.6458	0.4395	0.1398
rs10818093	0.1937	0.6607	0.3393	0.2166	0.0344
rs10825075	0.4378	0.4182	0.5818	0.4522	0.149
rs10825714	0.4487	0.4202	0.5798	0.4841	0.1739
rs10828100	0.4547	0.3898	0.6102	0.414	0.1227
rs10830635	0.4908	0.3498	0.6502	0.3949	0.1109
rs10837426	0.3179	0.5164	0.4836	0.3312	0.0772
rs10850457	0.223	0.6414	0.3586	0.1911	0.0274
rs10858473	0.464	0.3744	0.6256	0.3822	0.1034
rs10859300	0.5003	0.3919	0.6081	0.5287	0.2138
rs10862319	0.4737	0.3846	0.6154	0.4586	0.1538
rs10862999	0.495	0.3832	0.6168	0.5032	0.1903
rs10867512	0.3476	0.4869	0.5131	0.3312	0.0772
rs10867739	0.3511	0.4851	0.5149	0.2994	0.0633
rs10879948	0.482	0.3814	0.6186	0.4713	0.1636
rs10883375	0.3714	0.4645	0.5355	0.3631	0.093
rs10887163	0.482	0.3929	0.6071	0.4968	0.1847
rs10890890	0.4878	0.3841	0.6159	0.4904	0.1793
rs10895592	0.0127	0.9748	0.0252	0.0127	0.0002
rs10897719	0.4585	0.3893	0.6107	0.4268	0.131
rs10899608	0.464	0.4244	0.5756	0.5223	0.2078
rs10954518	0.4019	0.4539	0.5461	0.4522	0.149
rs10956446	0.4856	0.3661	0.6339	0.4395	0.1398
rs10958374	0.4935	0.3674	0.6326	0.465	0.1586
rs10976204	0.1836	0.6806	0.3194	0.1911	0.0274
rs10977586	0.4722	0.3886	0.6114	0.465	0.1586
rs10990978	0.2642	0.5752	0.4248	0.2739	0.0533
rs10996172	0.4845	0.404	0.596	0.5223	0.2078
rs10999658	0.5009	0.4555	0.5445	0.6178	0.3128
rs11004571	0.4466	0.4142	0.5858	0.465	0.1586
rs11016516	0.4604	0.3827	0.6173	0.4076	0.1186
rs11019704	0.5013	0.3549	0.6451	0.4522	0.149
rs11026170	0.4781	0.3665	0.6335	0.414	0.1227
rs11026871	0.3961	0.4385	0.5615	0.3376	0.0802
rs11033829	0.3841	0.4574	0.5426	0.4013	0.1147
rs11034780	0.4767	0.3983	0.6017	0.4968	0.1847
rs11049879	0.4423	0.4056	0.5944	0.4268	0.131
rs11052402	0.3778	0.4665	0.5335	0.414	0.1227
rs11058345	0.469	0.4028	0.5972	0.4904	0.1793
rs11136096	0.4423	0.4185	0.5815	0.465	0.1586
rs11144375	0.4102	0.4479	0.5521	0.4586	0.1538
rs11166689	0.4982	0.3603	0.6397	0.4586	0.1538
rs1117237	0.497	0.3989	0.6011	0.535	0.22
rs11174078	0.5016	0.3906	0.6094	0.5287	0.2138
rs11182550	0.3961	0.4431	0.5569	0.3885	0.1071
rs11212911	0.4657	0.4124	0.5876	0.5032	0.1903
rs11224676	0.2418	0.6016	0.3984	0.2548	0.0465
rs1125411	0.3101	0.5245	0.4755	0.3185	0.0714
rs1146078	0.3294	0.5055	0.4945	0.3503	0.0864
rs1174594	0.4722	0.3886	0.6114	0.465	0.1586
rs11779829	0.4355	0.4106	0.5894	0.4204	0.1268
rs11786275	0.2815	0.558	0.442	0.2739	0.0533
rs118046	0.4991	0.3593	0.6407	0.4586	0.1538
rs11835799	0.2598	0.5786	0.4214	0.2803	0.0557
rs11979889	0.4604	0.4085	0.5915	0.4841	0.1739
rs1208783	0.4917	0.3932	0.6068	0.5159	0.2018
rs1210066	0.4856	0.3925	0.6075	0.5032	0.1903
rs12164161	0.3062	0.5282	0.4718	0.3376	0.0802
rs12290030	0.497	0.372	0.628	0.4841	0.1739
rs12292037	0.358	0.4792	0.5208	0.3758	0.0999
rs12319333	0.4466	0.3951	0.6049	0.4013	0.1147
rs12356713	0.4355	0.4182	0.5818	0.4459	0.1444
rs12359498	0.5003	0.3659	0.6341	0.4777	0.1687
rs12379391	0.44	0.4061	0.5939	0.4204	0.1268
rs12412638	0.3331	0.5033	0.4967	0.3694	0.0964
rs12420861	0.4355	0.4182	0.5818	0.4459	0.1444
rs12531487	0.4075	0.4402	0.5598	0.4268	0.131
rs12546068	0.4999	0.4213	0.5787	0.5732	0.26
rs12679797	0.4794	0.3704	0.6296	0.4331	0.1354
rs12706031	0.4908	0.3781	0.6219	0.4841	0.1739
rs12706984	0.4987	0.3795	0.6205	0.5032	0.1903
rs12806011	0.5003	0.3919	0.6081	0.5287	0.2138
rs12815035	0.44	0.4182	0.5818	0.4586	0.1538
rs12818972	0.4899	0.371	0.629	0.465	0.1586
rs13232410	0.4996	0.4085	0.5915	0.5541	0.2394
rs13234663	0.5009	0.3773	0.6227	0.5032	0.1903
rs13248486	0.4752	0.3765	0.6235	0.4395	0.1398
rs13252375	0.4466	0.4315	0.5685	0.5032	0.1903
rs13255904	0.3902	0.4575	0.5425	0.4268	0.131
rs13256775	0.3714	0.4701	0.5299	0.4013	0.1147
rs13280122	0.2686	0.5721	0.4279	0.2675	0.051
rs13281185	0.4156	0.4304	0.5696	0.4204	0.1268
rs13289367	0.4622	0.4226	0.5774	0.5159	0.2018
rs1328948	0.3871	0.4624	0.5376	0.4331	0.1354
rs13291522	0.4899	0.3619	0.6381	0.4395	0.1398
rs13296922	0.2554	0.5841	0.4159	0.2739	0.0533
rs13300456	0.4604	0.403	0.597	0.4713	0.1636
rs1334942	0.4423	0.4056	0.5944	0.4268	0.131
rs1336825	0.344	0.4917	0.5083	0.3631	0.093
rs1339136	0.3141	0.521	0.479	0.3121	0.0686
rs1341329	0.1027	0.8069	0.1931	0.1083	0.0097
rs1352548	0.3871	0.451	0.549	0.3822	0.1034
rs1359210	0.3841	0.4603	0.5397	0.414	0.1227
rs1360288	0.4547	0.4061	0.5939	0.465	0.1586
rs1361896	0.3681	0.4672	0.5328	0.3567	0.0897
rs1370564	0.5014	0.4025	0.5975	0.5478	0.2328
rs1373391	0.3961	0.4454	0.5546	0.4013	0.1147
rs1389410	0.4019	0.4458	0.5542	0.4268	0.131
rs1404585	0.4908	0.3906	0.6094	0.5096	0.196
rs1414872	0.5016	0.3983	0.6017	0.5414	0.2264
rs1425855	0.4466	0.4013	0.5987	0.4268	0.131
rs1426446	0.4156	0.438	0.562	0.4459	0.1444
rs1436011	0.3932	0.4497	0.5503	0.4076	0.1186
rs1448349	0.495	0.3971	0.6029	0.5287	0.2138
rs1454620	0.4444	0.3986	0.6014	0.4076	0.1186
rs1463729	0.4917	0.3601	0.6399	0.4395	0.1398
rs1491669	0.3932	0.445	0.555	0.3822	0.1034
rs1496304	0.3179	0.5188	0.4812	0.293	0.0607
rs1498553	0.5006	0.3809	0.6191	0.5096	0.196
rs1499429	0.4019	0.4397	0.5603	0.4013	0.1147
rs1508281	0.4208	0.4174	0.5826	0.3822	0.1034
rs1509929	0.4657	0.4061	0.5939	0.4904	0.1793
rs1525328	0.4378	0.4229	0.5771	0.465	0.1586
rs1526448	0.4943	0.3747	0.6253	0.4841	0.1739
rs1560492	0.5013	0.3596	0.6404	0.465	0.1586
rs1566085	0.4845	0.3905	0.6095	0.4968	0.1847
rs1572394	0.4283	0.4233	0.5767	0.4395	0.1398
rs1577741	0.5016	0.3833	0.6167	0.5159	0.2018
rs1627916	0.4674	0.396	0.604	0.4713	0.1636
rs1676791	0.5015	0.4065	0.5935	0.5541	0.2394
rs16889073	0.4507	0.4153	0.5847	0.4777	0.1687
rs16904512	0.4075	0.4402	0.5598	0.4268	0.131
rs16907425	0.2857	0.561	0.439	0.242	0.0423
rs16914964	0.4999	0.3751	0.6249	0.4968	0.1847
rs1702203	0.4355	0.4049	0.5951	0.3949	0.1109
rs1702588	0.2509	0.5898	0.4102	0.2675	0.051
rs17060261	0.4943	0.3942	0.6058	0.5223	0.2078
rs17092415	0.4657	0.3951	0.6049	0.465	0.1586
rs1710913	0.4444	0.3986	0.6014	0.4076	0.1186
rs17149089	0.4767	0.4048	0.5952	0.5096	0.196
rs1733752	0.4047	0.4413	0.5587	0.4204	0.1268
rs17573719	0.4507	0.41	0.59	0.465	0.1586
rs1773832	0.399	0.4591	0.5409	0.4586	0.1538
rs1779256	0.358	0.4766	0.5234	0.3248	0.0743
rs1796003	0.4355	0.4075	0.5925	0.4076	0.1186
rs184146	0.4444	0.4189	0.5811	0.4713	0.1636
rs1855358	0.5014	0.3676	0.6324	0.4841	0.1739
rs1856608	0.3714	0.4659	0.5341	0.3758	0.0999
rs1860605	0.4999	0.3691	0.6309	0.4841	0.1739
rs1863043	0.4308	0.4189	0.5811	0.4331	0.1354
rs1892059	0.3809	0.4544	0.5456	0.3567	0.0897
rs1901482	0.3961	0.4554	0.5446	0.4395	0.1398
rs1913069	0.4566	0.3817	0.6183	0.3822	0.1034
rs1915606	0.4444	0.4017	0.5983	0.4204	0.1268
rs1927945	0.5014	0.3571	0.6429	0.4586	0.1538
rs1944497	0.4845	0.3845	0.6155	0.4841	0.1739
rs1944717	0.4047	0.4382	0.5618	0.4076	0.1186
rs1977249	0.5006	0.3744	0.6256	0.4968	0.1847
rs1987532	0.2554	0.5866	0.4134	0.2611	0.0488
rs1996438	0.147	0.7322	0.2678	0.1592	0.0196
rs1999260	0.44	0.4288	0.5712	0.4841	0.1739
rs2002281	0.3062	0.5334	0.4666	0.2739	0.0533
rs2019423	0.4794	0.3895	0.6105	0.4841	0.1739
rs2076848	0.4781	0.388	0.612	0.4777	0.1687
rs2108164	0.4507	0.41	0.59	0.465	0.1586
rs2111980	0.4908	0.4051	0.5949	0.535	0.22
rs2122272	0.1252	0.7683	0.2317	0.1338	0.0143
rs2150019	0.3546	0.4882	0.5118	0.4076	0.1186
rs2190088	0.2686	0.5781	0.4219	0.242	0.0423
rs2197303	0.4899	0.41	0.59	0.5414	0.2264
rs2210588	0.3648	0.4711	0.5289	0.3631	0.093
rs2225701	0.4355	0.4182	0.5818	0.4459	0.1444
rs2382268	0.1197	0.7777	0.2223	0.1274	0.0131
rs2447399	0.3294	0.5055	0.4945	0.3503	0.0864
rs2480309	0.4935	0.3987	0.6013	0.5287	0.2138
rs2498003	0.4808	0.3974	0.6026	0.5032	0.1903
rs2512099	0.4156	0.4226	0.5774	0.3822	0.1034
rs2512594	0.4935	0.3847	0.6153	0.5032	0.1903
rs2554461	0.3778	0.4613	0.5387	0.3885	0.1071
rs2615044	0.3648	0.4702	0.5298	0.3503	0.0864
rs2616148	0.413	0.4348	0.5652	0.4268	0.131
rs2647379	0.3179	0.5175	0.4825	0.3057	0.0659
rs2655169	0.469	0.3971	0.6029	0.4777	0.1687
rs2656250	0.5011	0.3874	0.6126	0.5223	0.2078
rs2674898	0.44	0.4233	0.5767	0.4713	0.1636
rs2716048	0.4234	0.4211	0.5789	0.414	0.1227
rs2719306	0.4999	0.3885	0.6115	0.5223	0.2078
rs2756914	0.4156	0.421	0.579	0.3694	0.0964
rs2760197	0.2729	0.5666	0.4334	0.2739	0.0533
rs28396142	0.4566	0.3895	0.6105	0.4204	0.1268
rs28438073	0.4996	0.3854	0.6146	0.5159	0.2018
rs2848495	0.4722	0.3939	0.6061	0.4777	0.1687
rs28520227	0.4982	0.3769	0.6231	0.4968	0.1847
rs28532914	0.5014	0.3571	0.6429	0.4586	0.1538
rs28575466	0.3218	0.5126	0.4874	0.3376	0.0802
rs28587088	0.4917	0.3562	0.6438	0.4268	0.131
rs28687095	0.1887	0.6843	0.3157	0.172	0.0226
rs28713257	0.4585	0.4133	0.5867	0.4904	0.1793
rs2895032	0.4331	0.4113	0.5887	0.414	0.1227
rs2958852	0.4657	0.4061	0.5939	0.4904	0.1793
rs2978321	0.4987	0.3733	0.6267	0.4904	0.1793
rs2986263	0.5006	0.3744	0.6256	0.4968	0.1847
rs3009703	0.399	0.4358	0.5642	0.3439	0.0833
rs3103858	0.4917	0.3744	0.6256	0.4777	0.1687
rs3133971	0.495	0.3712	0.6288	0.4777	0.1687
rs3134384	0.4878	0.4202	0.5798	0.5541	0.2394
rs321142	0.4259	0.4171	0.5829	0.4076	0.1186
rs321198	0.495	0.413	0.587	0.5541	0.2394
rs324304	0.4487	0.3944	0.6056	0.4076	0.1186
rs328474	0.4794	0.384	0.616	0.4713	0.1636
rs332761	0.3062	0.5334	0.4666	0.2739	0.0533
rs34053819	0.4737	0.3846	0.6154	0.4586	0.1538
rs34056899	0.4566	0.4067	0.5933	0.4713	0.1636
rs34064074	0.4527	0.3877	0.6123	0.3949	0.1109
rs34273783	0.4308	0.4075	0.5925	0.3822	0.1034
rs34485579	0.4706	0.3928	0.6072	0.4713	0.1636
rs34527043	0.3141	0.5204	0.4796	0.3248	0.0743
rs34537603	0.5003	0.3659	0.6341	0.4777	0.1687
rs34600358	0.3368	0.4983	0.5017	0.3121	0.0686
rs34709720	0.3841	0.4532	0.5468	0.3758	0.0999
rs34735940	0.2981	0.5415	0.4585	0.2739	0.0533
rs34931914	0.1987	0.658	0.342	0.2102	0.0326
rs34964111	0.4487	0.3975	0.6025	0.4204	0.1268
rs35063554	0.1577	0.7152	0.2848	0.172	0.0226
rs35182379	0.4856	0.3805	0.6195	0.4777	0.1687
rs35200039	0.0498	0.9143	0.0857	0.0382	0.0014
rs35305984	0.2857	0.5528	0.4472	0.2803	0.0557
rs35404354	0.497	0.3989	0.6011	0.535	0.22
rs35537988	0.4845	0.4194	0.5806	0.5478	0.2328
rs35610841	0.2642	0.5717	0.4283	0.2994	0.0633
rs35644221	0.3179	0.5188	0.4812	0.293	0.0607
rs35708505	0.4856	0.4224	0.5776	0.5541	0.2394
rs35734093	0.4566	0.4122	0.5878	0.4841	0.1739
rs35869507	0.4722	0.4059	0.5941	0.5032	0.1903
rs35986454	0.4845	0.4114	0.5886	0.535	0.22
rs372701	0.469	0.4158	0.5842	0.5159	0.2018
rs3780962	0.497	0.3614	0.6386	0.4586	0.1538
rs3847641	0.3778	0.4595	0.5405	0.3758	0.0999
rs3867222	0.4075	0.4341	0.5659	0.4013	0.1147
rs3923875	0.4926	0.4033	0.5967	0.535	0.22
rs3930279	0.3932	0.445	0.555	0.3822	0.1034
rs3936026	0.4964	0.4295	0.5705	0.5796	0.2671
rs4128960	0.5015	0.3984	0.6016	0.5414	0.2264
rs4144282	0.4722	0.4126	0.5874	0.5159	0.2018
rs4237849	0.5006	0.3879	0.6121	0.5223	0.2078
rs4244934	0.4794	0.4164	0.5836	0.535	0.22
rs4297037	0.4047	0.4534	0.5466	0.4586	0.1538
rs4311968	0.3902	0.4513	0.5487	0.4013	0.1147
rs4312012	0.4423	0.4137	0.5863	0.4522	0.149
rs4319060	0.5006	0.4117	0.5883	0.5605	0.2461
rs4356171	0.4935	0.3915	0.6085	0.5159	0.2018
rs4373972	0.4808	0.4113	0.5887	0.5287	0.2138
rs4401871	0.3902	0.4457	0.5543	0.3631	0.093
rs4428748	0.4674	0.4015	0.5985	0.4841	0.1739
rs4439100	0.2463	0.6021	0.3979	0.2357	0.0402
rs4442537	0.4259	0.4202	0.5798	0.4204	0.1268
rs4447142	0.4957	0.3858	0.6142	0.5096	0.196
rs4471550	0.3511	0.4879	0.5121	0.3885	0.1071
rs4562328	0.464	0.3791	0.6209	0.4076	0.1186
rs4574788	0.3511	0.4834	0.5166	0.3376	0.0802
rs4607989	0.482	0.3994	0.6006	0.5096	0.196
rs4622152	0.469	0.3918	0.6082	0.465	0.1586
rs4727878	0.4935	0.4064	0.5936	0.5414	0.2264
rs4729359	0.3746	0.4635	0.5365	0.3822	0.1034
rs4733397	0.2509	0.5995	0.4005	0.2293	0.0383
rs4733450	0.4527	0.401	0.599	0.4459	0.1444
rs4738246	0.4507	0.3971	0.6029	0.4268	0.131
rs4739785	0.399	0.4413	0.5587	0.3949	0.1109
rs4741028	0.2371	0.6113	0.3887	0.2357	0.0402
rs4741685	0.4355	0.4075	0.5925	0.4076	0.1186
rs4746397	0.358	0.4797	0.5203	0.2866	0.0582
rs4752164	0.2371	0.6048	0.3952	0.2611	0.0488
rs4752223	0.4283	0.4194	0.5806	0.4268	0.131
rs4754182	0.497	0.372	0.628	0.4841	0.1739
rs4754968	0.4444	0.3923	0.6077	0.3694	0.0964
rs4760837	0.4935	0.3847	0.6153	0.5032	0.1903
rs4762199	0.4737	0.3801	0.6199	0.4459	0.1444
rs4769220	0.4604	0.3893	0.6107	0.4331	0.1354
rs4838334	0.4908	0.3976	0.6024	0.5223	0.2078
rs4873323	0.464	0.4244	0.5756	0.5223	0.2078
rs488805	0.4889	0.3609	0.6391	0.4331	0.1354
rs491458	0.2371	0.6078	0.3922	0.2484	0.0444
rs492838	0.4833	0.4165	0.5835	0.5414	0.2264
rs4931743	0.4259	0.4145	0.5855	0.3949	0.1109
rs4933335	0.4722	0.4126	0.5874	0.5159	0.2018
rs4934976	0.399	0.4505	0.5495	0.4331	0.1354
rs4936348	0.4019	0.4496	0.5504	0.4395	0.1398
rs500091	0.4722	0.4059	0.5941	0.5032	0.1903
rs505460	0.464	0.3944	0.6056	0.4586	0.1538
rs536096	0.3331	0.5038	0.4962	0.293	0.0607
rs55869129	0.3714	0.4633	0.5367	0.3248	0.0743
rs55973021	0.4487	0.3944	0.6056	0.4076	0.1186
rs56077081	0.4566	0.3931	0.6069	0.4331	0.1354
rs56320343	0.399	0.4505	0.5495	0.4331	0.1354
rs56337619	0.1577	0.7285	0.2715	0.1465	0.0169
rs56340333	0.4856	0.3992	0.6008	0.5159	0.2018
rs57541976	0.4996	0.3666	0.6334	0.4777	0.1687
rs58055153	0.4208	0.4288	0.5712	0.4331	0.1354
rs58755878	0.3218	0.5132	0.4868	0.3121	0.0686
rs59155042	0.4283	0.4109	0.5891	0.3885	0.1071
rs59241933	0.3648	0.4702	0.5298	0.3503	0.0864
rs59514292	0.413	0.4315	0.5685	0.414	0.1227
rs60369184	0.1027	0.8069	0.1931	0.1083	0.0097
rs61144179	0.4767	0.3731	0.6269	0.4331	0.1354
rs614388	0.4943	0.3692	0.6308	0.4713	0.1636
rs61859424	0.3256	0.5091	0.4909	0.3185	0.0714
rs61865409	0.497	0.3989	0.6011	0.535	0.22
rs61875190	0.4794	0.384	0.616	0.4713	0.1636
rs61902054	0.5011	0.4296	0.5704	0.586	0.2744
rs61905764	0.4833	0.3829	0.6171	0.4777	0.1687
rs61927752	0.3681	0.4668	0.5332	0.3185	0.0714
rs62466611	0.4899	0.395	0.605	0.5159	0.2018
rs62481969	0.4976	0.3873	0.6127	0.5159	0.2018
rs62505026	0.2686	0.568	0.432	0.293	0.0607
rs6415803	0.4331	0.4113	0.5887	0.414	0.1227
rs644029	0.469	0.3918	0.6082	0.465	0.1586
rs6479353	0.4767	0.3867	0.6133	0.4713	0.1636
rs6481361	0.4102	0.4434	0.5566	0.4459	0.1444
rs6483972	0.4331	0.4228	0.5772	0.4522	0.149
rs6490690	0.4767	0.3983	0.6017	0.4968	0.1847
rs6538782	0.4737	0.3801	0.6199	0.4459	0.1444
rs6539216	0.4378	0.4282	0.5718	0.4777	0.1687
rs6539399	0.4794	0.409	0.591	0.5223	0.2078
rs6539893	0.1734	0.7027	0.2973	0.1656	0.0211
rs6584815	0.4889	0.3695	0.6305	0.4586	0.1538
rs6585216	0.4991	0.4132	0.5868	0.5605	0.2461
rs6589894	0.3778	0.4637	0.5363	0.4013	0.1147
rs6593436	0.4996	0.3523	0.6477	0.4395	0.1398
rs6599690	0.4444	0.3986	0.6014	0.4076	0.1186
rs6602305	0.3902	0.4445	0.5555	0.3248	0.0743
rs668985	0.4935	0.3512	0.6488	0.414	0.1227
rs67441342	0.4752	0.3856	0.6144	0.465	0.1586
rs680560	0.5016	0.3523	0.6477	0.4459	0.1444
rs6965921	0.5006	0.3954	0.6046	0.535	0.22
rs6980899	0.4234	0.4244	0.5756	0.4268	0.131
rs6998266	0.4102	0.4434	0.5566	0.4459	0.1444
rs7005210	0.4444	0.3939	0.6061	0.3822	0.1034
rs7005429	0.3714	0.4645	0.5355	0.3631	0.093
rs7010691	0.4808	0.3911	0.6089	0.4904	0.1793
rs7013476	0.4996	0.3724	0.6276	0.4904	0.1793
rs7015590	0.5014	0.3621	0.6379	0.4713	0.1636
rs7019841	0.4808	0.4113	0.5887	0.5287	0.2138
rs7024563	0.223	0.6315	0.3685	0.2166	0.0344
rs7024565	0.4722	0.3997	0.6003	0.4904	0.1793
rs7028032	0.4935	0.3785	0.6215	0.4904	0.1793
rs7028528	0.5016	0.3869	0.6131	0.5223	0.2078
rs703593	0.4957	0.3678	0.6322	0.4713	0.1636
rs7041158	0.4808	0.3854	0.6146	0.4777	0.1687
rs7041400	0.4781	0.3737	0.6263	0.4395	0.1398
rs7048148	0.3062	0.5314	0.4686	0.2866	0.0582
rs7048257	0.4657	0.3903	0.6097	0.4522	0.149
rs7072339	0.2642	0.5717	0.4283	0.2994	0.0633
rs7072726	0.3404	0.4952	0.5048	0.3057	0.0659
rs7073525	0.294	0.5445	0.4555	0.2803	0.0557
rs7081812	0.4908	0.3781	0.6219	0.4841	0.1739
rs7082421	0.5015	0.3546	0.6454	0.4522	0.149
rs7082894	0.4808	0.4113	0.5887	0.5287	0.2138
rs7084661	0.2981	0.5415	0.4585	0.2739	0.0533
rs7085473	0.4156	0.4304	0.5696	0.4204	0.1268
rs7099491	0.3746	0.4601	0.5399	0.3439	0.0833
rs7102786	0.358	0.4769	0.5231	0.3503	0.0864
rs7113165	0.2981	0.5369	0.4631	0.3121	0.0686
rs7130526	0.4982	0.3833	0.6167	0.5096	0.196
rs7134054	0.4657	0.4004	0.5996	0.4777	0.1687
rs7136863	0.294	0.5468	0.4532	0.2675	0.051
rs7138245	0.3932	0.4434	0.5566	0.3694	0.0964
rs7296101	0.4156	0.4247	0.5753	0.3949	0.1109
rs7307187	0.4889	0.3801	0.6199	0.4841	0.1739
rs7309482	0.3809	0.4619	0.5381	0.4076	0.1186
rs73258873	0.4527	0.4056	0.5944	0.4586	0.1538
rs732640	0.4868	0.3717	0.6283	0.4586	0.1538
rs73481610	0.344	0.4931	0.5069	0.3758	0.0999
rs735155	0.3101	0.5284	0.4716	0.2803	0.0557
rs73530405	0.223	0.6272	0.3728	0.2293	0.0383
rs7357696	0.4987	0.3733	0.6267	0.4904	0.1793
rs73646658	0	1	0	0	0
rs740598	0.4566	0.4017	0.5983	0.4586	0.1538
rs74103895	0.4856	0.3992	0.6008	0.5159	0.2018
rs7460378	0.4889	0.3609	0.6391	0.4331	0.1354
rs7460611	0.3714	0.4632	0.5368	0.3376	0.0802
rs750188	0.1362	0.7573	0.2427	0.1338	0.0143
rs752664	0.4991	0.3699	0.6301	0.4841	0.1739
rs763869	0.344	0.4917	0.5083	0.3631	0.093
rs771627	0.4075	0.4298	0.5702	0.3758	0.0999
rs7778188	0.4547	0.4113	0.5887	0.4777	0.1687
rs7781378	0.4706	0.4108	0.5892	0.5096	0.196
rs7783107	0.4794	0.402	0.598	0.5096	0.196
rs7791367	0.4355	0.4278	0.5722	0.4713	0.1636
rs7795781	0.4899	0.4022	0.5978	0.5287	0.2138
rs7804090	0.4991	0.3824	0.6176	0.5096	0.196
rs7813975	0.2037	0.6555	0.3445	0.2038	0.0308
rs7819899	0.2899	0.5476	0.4524	0.2866	0.0582
rs7824186	0.4845	0.3845	0.6155	0.4841	0.1739
rs7824525	0.3218	0.5127	0.4873	0.3248	0.0743
rs7826521	0.4487	0.3944	0.6056	0.4076	0.1186
rs7834068	0.3331	0.5033	0.4967	0.3694	0.0964
rs7836602	0.464	0.4049	0.5951	0.4841	0.1739
rs7843247	0.4781	0.388	0.612	0.4777	0.1687
rs7852322	0.3614	0.4731	0.5269	0.3312	0.0772
rs7867448	0.4657	0.386	0.614	0.4395	0.1398
rs7869059	0.4706	0.3644	0.6356	0.3439	0.0833
rs7905498	0.4752	0.3909	0.6091	0.4777	0.1687
rs7905514	0.3062	0.5283	0.4717	0.3248	0.0743
rs7905596	0.4075	0.4298	0.5702	0.3758	0.0999
rs7908944	0.294	0.5404	0.4596	0.3439	0.0833
rs7938384	0.4991	0.3759	0.6241	0.4968	0.1847
rs7942714	0.0796	0.8481	0.1519	0.0828	0.0059
rs7944014	0.4566	0.4067	0.5933	0.4713	0.1636
rs7953632	0.4908	0.4304	0.5696	0.5732	0.26
rs795393	0.4331	0.4185	0.5815	0.4395	0.1398
rs7956192	0.4889	0.3609	0.6391	0.4331	0.1354
rs7956470	0.3404	0.4943	0.5057	0.3185	0.0714
rs7957921	0.4182	0.4376	0.5624	0.4522	0.149
rs7959983	0.4767	0.3772	0.6228	0.4459	0.1444
rs796032	0.482	0.3814	0.6186	0.4713	0.1636
rs796081	0.1937	0.6763	0.3237	0.1783	0.0241
rs7964207	0.4622	0.4226	0.5774	0.5159	0.2018
rs7967671	0	1	0	0	0
rs7969272	0.464	0.3944	0.6056	0.4586	0.1538
rs7976704	0.4283	0.4194	0.5806	0.4268	0.131
rs7994481	0.497	0.372	0.628	0.4841	0.1739
rs800550	0.495	0.3899	0.6101	0.5159	0.2018
rs8181669	0.2642	0.5778	0.4222	0.2611	0.0488
rs822274	0.4899	0.3883	0.6117	0.5032	0.1903
rs883875	0.4781	0.3938	0.6062	0.4904	0.1793
rs898300	0.4878	0.3841	0.6159	0.4904	0.1793
rs901398	0.4331	0.4228	0.5772	0.4522	0.149
rs919891	0.2086	0.6586	0.3414	0.1847	0.0257
rs9299124	0.464	0.3944	0.6056	0.4586	0.1538
rs932163	0.3809	0.4556	0.5444	0.3694	0.0964
rs9422885	0.1937	0.6654	0.3346	0.2038	0.0308
rs943395	0.2686	0.5721	0.4279	0.2675	0.051
rs944957	0.358	0.4771	0.5229	0.3121	0.0686
rs9526496	0.4604	0.3858	0.6142	0.4204	0.1268
rs9527633	0.3932	0.4564	0.5436	0.4331	0.1354
rs9537258	0.2418	0.6128	0.3872	0.2166	0.0344
rs9563429	0.5003	0.4256	0.5744	0.5796	0.2671
rs956613	0.3546	0.4801	0.5199	0.3439	0.0833
rs9566272	0.4999	0.3691	0.6309	0.4841	0.1739
rs9567896	0.4622	0.4039	0.5961	0.4777	0.1687
rs9569270	0.4878	0.412	0.588	0.5414	0.2264
rs9569522	0.4706	0.3983	0.6017	0.4841	0.1739
rs9576217	0.2729	0.5645	0.4355	0.2866	0.0582
rs9581788	0.4444	0.4017	0.5983	0.4204	0.1268
rs958250	0.5013	0.4343	0.5657	0.5924	0.2818
rs958703	0.3141	0.5204	0.4796	0.3248	0.0743
rs9598568	0.4585	0.3893	0.6107	0.4268	0.131
rs9643174	0.413	0.4386	0.5614	0.4395	0.1398
rs9644005	0.2642	0.5842	0.4158	0.2357	0.0402
rs9644990	0.4423	0.4056	0.5944	0.4268	0.131
rs964681	0.4378	0.4402	0.5598	0.5032	0.1903
rs9656903	0.4444	0.4244	0.5756	0.4841	0.1739
rs969164	0.4156	0.4199	0.5801	0.3567	0.0897
rs9776837	0.4355	0.4278	0.5722	0.4713	0.1636
rs9804986	0.4794	0.402	0.598	0.5096	0.196
rs988850	0.4808	0.3974	0.6026	0.5032	0.1903
rs9971160	0.019	0.9625	0.0375	0.0191	0.0004
rs9989006	0.3681	0.4684	0.5316	0.3694	0.0964
rs1000334	0.4585	0.3932	0.6068	0.4395	0.1398
rs1005533	0.464	0.3994	0.6006	0.4713	0.1636
rs1008534	0.3256	0.5096	0.4904	0.3567	0.0897
rs10129751	0.4604	0.3979	0.6021	0.4586	0.1538
rs10133468	0.4259	0.4374	0.5626	0.4713	0.1636
rs10136657	0.4234	0.414	0.586	0.3758	0.0999
rs10139957	0.4987	0.4094	0.5906	0.5541	0.2394
rs10140906	0.4378	0.4229	0.5771	0.465	0.1586
rs1014277	0.4752	0.3727	0.6273	0.4268	0.131
rs10146387	0.413	0.4348	0.5652	0.4268	0.131
rs10162875	0.469	0.387	0.613	0.4522	0.149
rs1020979	0.4845	0.379	0.621	0.4713	0.1636
rs1022415	0.4737	0.3846	0.6154	0.4586	0.1538
rs1024116	0.1577	0.7285	0.2715	0.1465	0.0169
rs1028528	0.4283	0.4133	0.5867	0.4013	0.1147
rs1031825	0.4982	0.3769	0.6231	0.4968	0.1847
rs1037658	0.3404	0.4942	0.5058	0.3439	0.0833
rs10407572	0.5009	0.3553	0.6447	0.4522	0.149
rs10467880	0.1307	0.759	0.241	0.1401	0.0156
rs1047605	0.464	0.3944	0.6056	0.4586	0.1538
rs10775499	0.4737	0.4012	0.5988	0.4968	0.1847
rs1083868	0.4075	0.4341	0.5659	0.4013	0.1147
rs10852732	0.4999	0.3691	0.6309	0.4841	0.1739
rs10872881	0.4935	0.3584	0.6416	0.4395	0.1398
rs10873148	0.4957	0.3928	0.6072	0.5223	0.2078
rs11073609	0.4423	0.4295	0.5705	0.4904	0.1793
rs11074804	0.5013	0.3837	0.6163	0.5159	0.2018
rs11076065	0.5003	0.3779	0.6221	0.5032	0.1903
rs11082656	0.358	0.4766	0.5234	0.3248	0.0743
rs11088414	0.3511	0.4834	0.5166	0.3376	0.0802
rs11151181	0.4845	0.3694	0.6306	0.4459	0.1444
rs11151719	0.4331	0.4386	0.5614	0.4904	0.1793
rs1150419	0.4917	0.3864	0.6136	0.5032	0.1903
rs11622022	0.5003	0.3717	0.6283	0.4904	0.1793
rs11630415	0.3256	0.5089	0.4911	0.3439	0.0833
rs11636603	0.2371	0.6113	0.3887	0.2357	0.0402
rs11638569	0.4899	0.3548	0.6452	0.414	0.1227
rs11641274	0.4781	0.378	0.622	0.4522	0.149
rs11644015	0.4208	0.4288	0.5712	0.4331	0.1354
rs11644735	0.3511	0.4861	0.5139	0.3758	0.0999
rs11655919	0.3961	0.4431	0.5569	0.3885	0.1071
rs11656393	0.2325	0.6141	0.3859	0.242	0.0423
rs11660609	0.163	0.7197	0.2803	0.1529	0.0182
rs11664003	0.4283	0.4233	0.5767	0.4395	0.1398
rs11664844	0.3022	0.5322	0.4678	0.3312	0.0772
rs11672190	0.4355	0.4333	0.5667	0.4841	0.1739
rs1168513	0.3681	0.4664	0.5336	0.3312	0.0772
rs11844873	0.4794	0.402	0.598	0.5096	0.196
rs11851524	0.3932	0.4528	0.5472	0.4204	0.1268
rs11851827	0.413	0.4286	0.5714	0.4013	0.1147
rs11854566	0.3681	0.4684	0.5316	0.3694	0.0964
rs11857260	0.3218	0.5179	0.4821	0.2739	0.0533
rs1187220	0.4444	0.4244	0.5756	0.4841	0.1739
rs11873827	0.4794	0.3955	0.6045	0.4968	0.1847
rs11874846	0.2509	0.5875	0.4125	0.2803	0.0557
rs1189811	0.3932	0.4422	0.5578	0.3567	0.0897
rs1202074	0.4156	0.4226	0.5774	0.3822	0.1034
rs1229599	0.1887	0.6729	0.3271	0.1975	0.0291
rs1241487	0.2642	0.5808	0.4192	0.2484	0.0444
rs12436702	0.4957	0.3858	0.6142	0.5096	0.196
rs12443079	0.4622	0.3895	0.6105	0.4395	0.1398
rs12445583	0.4889	0.3801	0.6199	0.4841	0.1739
rs12450309	0.3961	0.4431	0.5569	0.3885	0.1071
rs12450763	0.4355	0.4028	0.5972	0.3822	0.1034
rs12455291	0.3841	0.4518	0.5482	0.3631	0.093
rs12457176	0.44	0.403	0.597	0.4076	0.1186
rs12457585	0.5006	0.4117	0.5883	0.5605	0.2461
rs12600267	0.3614	0.4767	0.5233	0.3822	0.1034
rs12606702	0.4964	0.3958	0.6042	0.5287	0.2138
rs12708842	0.3294	0.5055	0.4945	0.3503	0.0864
rs12875941	0.3022	0.5325	0.4675	0.3185	0.0714
rs12879427	0.4674	0.396	0.604	0.4713	0.1636
rs12918094	0.3546	0.4801	0.5199	0.3439	0.0833
rs12919075	0.4378	0.4067	0.5933	0.414	0.1227
rs12929574	0.469	0.4091	0.5909	0.5032	0.1903
rs12937764	0.4899	0.3763	0.6237	0.4777	0.1687
rs12939099	0.3932	0.445	0.555	0.3822	0.1034
rs12949913	0.4182	0.4233	0.5767	0.4013	0.1147
rs12955999	0.5011	0.3874	0.6126	0.5223	0.2078
rs12958617	0.5009	0.3773	0.6227	0.5032	0.1903
rs13044046	0.497	0.3845	0.6155	0.5096	0.196
rs13050346	0.3841	0.4603	0.5397	0.414	0.1227
rs130777	0.4737	0.3952	0.6048	0.4841	0.1739
rs1331962	0.4585	0.3975	0.6025	0.4522	0.149
rs1335847	0.5015	0.3767	0.6233	0.5032	0.1903
rs1340810	0.4047	0.4413	0.5587	0.4204	0.1268
rs1352919	0.2598	0.5808	0.4192	0.2675	0.051
rs1353728	0.4899	0.371	0.629	0.465	0.1586
rs135615	0.3932	0.47	0.53	0.4713	0.1636
rs1381264	0.482	0.4064	0.5936	0.5223	0.2078
rs1382387	0.4585	0.4263	0.5737	0.5159	0.2018
rs1384941	0.4908	0.3781	0.6219	0.4841	0.1739
rs1406965	0.4182	0.4295	0.5705	0.4268	0.131
rs1410423	0.1362	0.7499	0.2501	0.1465	0.0169
rs1411627	0.3714	0.4659	0.5341	0.3758	0.0999
rs1412947	0.4868	0.3631	0.6369	0.4331	0.1354
rs1413285	0.4182	0.4233	0.5767	0.4013	0.1147
rs1413558	0.2729	0.5645	0.4355	0.2866	0.0582
rs1423813	0.3841	0.4574	0.5426	0.4013	0.1147
rs1423912	0.5003	0.3996	0.6004	0.5414	0.2264
rs1437144	0.4982	0.3769	0.6231	0.4968	0.1847
rs1454361	0.4982	0.3978	0.6022	0.535	0.22
rs1460448	0.4527	0.3934	0.6066	0.4204	0.1268
rs1462968	0.4982	0.3833	0.6167	0.5096	0.196
rs1466845	0.4899	0.3619	0.6381	0.4395	0.1398
rs1474807	0.2086	0.6531	0.3469	0.1975	0.0291
rs1486567	0.4444	0.4244	0.5756	0.4841	0.1739
rs1493232	0.4566	0.3971	0.6029	0.4459	0.1444
rs1496807	0.4856	0.3661	0.6339	0.4395	0.1398
rs1506755	0.4283	0.4233	0.5767	0.4395	0.1398
rs1523537	0.495	0.3611	0.6389	0.4522	0.149
rs1528460	0.4808	0.3911	0.6089	0.4904	0.1793
rs1566438	0.4156	0.5148	0.4852	0.586	0.2744
rs1632197	0.4833	0.4016	0.5984	0.5159	0.2018
rs163414	0.4466	0.4013	0.5987	0.4268	0.131
rs1660268	0.4706	0.4108	0.5892	0.5096	0.196
rs1676238	0.4957	0.3928	0.6072	0.5223	0.2078
rs1684715	0.5009	0.3711	0.6289	0.4904	0.1793
rs16949682	0.3511	0.4835	0.5165	0.3248	0.0743
rs16965885	0.5009	0.3773	0.6227	0.5032	0.1903
rs1706331	0.5011	0.3874	0.6126	0.5223	0.2078
rs17074918	0.4808	0.3911	0.6089	0.4904	0.1793
rs17082849	0.2325	0.6178	0.3822	0.2293	0.0383
rs17118984	0.4987	0.3575	0.6425	0.4522	0.149
rs17174641	0.4982	0.4325	0.5675	0.586	0.2744
rs17258143	0.4331	0.4147	0.5853	0.4268	0.131
rs1736442	0.4378	0.4139	0.5861	0.4395	0.1398
rs17391875	0.4331	0.4185	0.5815	0.4395	0.1398
rs17461489	0.4752	0.4096	0.5904	0.5159	0.2018
rs17522241	0.5014	0.3676	0.6324	0.4841	0.1739
rs1756663	0.3778	0.4572	0.5428	0.3503	0.0864
rs17643665	0.4283	0.4133	0.5867	0.4013	0.1147
rs1787142	0.4991	0.3644	0.6356	0.4713	0.1636
rs1791339	0.344	0.4904	0.5096	0.3376	0.0802
rs1821380	0.4283	0.4194	0.5806	0.4268	0.131
rs1865278	0.3714	0.4701	0.5299	0.4013	0.1147
rs1871205	0.2729	0.5691	0.4309	0.2611	0.0488
rs1905551	0.4507	0.4211	0.5789	0.4904	0.1793
rs1943890	0.4527	0.4056	0.5944	0.4586	0.1538
rs1958124	0.4868	0.4345	0.5655	0.5732	0.26
rs2040411	0.4075	0.4369	0.5631	0.414	0.1227
rs2052655	0.5015	0.3647	0.6353	0.4777	0.1687
rs2064966	0.3746	0.4603	0.5397	0.3185	0.0714
rs2068450	0.4926	0.3613	0.6387	0.4459	0.1444
rs2084986	0.399	0.4546	0.5454	0.4459	0.1444
rs2116527	0.4833	0.3776	0.6224	0.465	0.1586
rs2142366	0.2037	0.6555	0.3445	0.2038	0.0308
rs2161740	0.2371	0.6078	0.3922	0.2484	0.0444
rs2168808	0.3294	0.5063	0.4937	0.3631	0.093
rs2176778	0.4889	0.3996	0.6004	0.5223	0.2078
rs2180264	0.4991	0.3593	0.6407	0.4586	0.1538
rs2215065	0.4585	0.3808	0.6192	0.3885	0.1071
rs221956	0.4794	0.384	0.616	0.4713	0.1636
rs2247627	0.4926	0.3764	0.6236	0.4841	0.1739
rs225948	0.4019	0.4458	0.5542	0.4268	0.131
rs2331990	0.4917	0.4081	0.5919	0.5414	0.2264
rs2342957	0.4781	0.4001	0.5999	0.5032	0.1903
rs237121	0.3062	0.5314	0.4686	0.2866	0.0582
rs2372841	0.44	0.4061	0.5939	0.4204	0.1268
rs2423560	0.5011	0.3679	0.6321	0.4841	0.1739
rs2426673	0.4487	0.4051	0.5949	0.4459	0.1444
rs2476764	0.4308	0.4153	0.5847	0.4204	0.1268
rs2573032	0.4982	0.3978	0.6022	0.535	0.22
rs2716590	0.4487	0.3897	0.6103	0.3822	0.1034
rs2728502	0.4999	0.3816	0.6184	0.5096	0.196
rs2733773	0.4547	0.4061	0.5939	0.465	0.1586
rs276752	0.4706	0.3877	0.6123	0.4586	0.1538
rs2769580	0.495	0.3899	0.6101	0.5159	0.2018
rs2775292	0.4507	0.3867	0.6133	0.3758	0.0999
rs2824055	0.4781	0.3828	0.6172	0.465	0.1586
rs2824252	0.4899	0.3883	0.6117	0.5032	0.1903
rs2826053	0.5009	0.3653	0.6347	0.4777	0.1687
rs2826241	0.4833	0.3728	0.6272	0.4522	0.149
rs2827364	0.4075	0.444	0.556	0.4395	0.1398
rs2827551	0.3218	0.5127	0.4873	0.3248	0.0743
rs2828477	0.1252	0.7761	0.2239	0.121	0.0119
rs2829256	0.0796	0.8481	0.1519	0.0828	0.0059
rs2829589	0.4878	0.354	0.646	0.4013	0.1147
rs282991	0.3511	0.4861	0.5139	0.3758	0.0999
rs2830846	0.4868	0.3671	0.6329	0.4459	0.1444
rs2831700	0.5013	0.3596	0.6404	0.465	0.1586
rs2831952	0.2981	0.5366	0.4634	0.3503	0.0864
rs28408247	0.0913	0.9027	0.0973	0.0064	0
rs28505267	0.5011	0.4028	0.5972	0.5478	0.2328
rs28520298	0.4566	0.3895	0.6105	0.4204	0.1268
rs28547890	0.4908	0.359	0.641	0.4331	0.1354
rs28628537	0.4547	0.3932	0.6068	0.4268	0.131
rs28634922	0.4182	0.4333	0.5667	0.4395	0.1398
rs28644250	0.5011	0.3874	0.6126	0.5223	0.2078
rs28672219	0.4308	0.438	0.562	0.4841	0.1739
rs28715266	0.4423	0.3994	0.6006	0.4013	0.1147
rs28723625	0.4019	0.4425	0.5575	0.414	0.1227
rs287443	0.5016	0.3869	0.6131	0.5223	0.2078
rs28751993	0.4622	0.3857	0.6143	0.4268	0.131
rs2932822	0.4622	0.3986	0.6014	0.465	0.1586
rs2965883	0.4878	0.3903	0.6097	0.5032	0.1903
rs2994689	0.4047	0.4413	0.5587	0.4204	0.1268
rs331627	0.4845	0.3905	0.6095	0.4968	0.1847
rs335752	0.4527	0.397	0.603	0.4331	0.1354
rs34010184	0.3648	0.4698	0.5302	0.3376	0.0802
rs34023416	0.1524	0.7374	0.2626	0.1401	0.0156
rs34098680	0.4423	0.3971	0.6029	0.3885	0.1071
rs34176157	0.4808	0.3801	0.6199	0.465	0.1586
rs34885974	0.4889	0.3695	0.6305	0.4586	0.1538
rs35034752	0.4674	0.414	0.586	0.5096	0.196
rs354439	0.4889	0.415	0.585	0.5478	0.2328
rs35572675	0.2598	0.5786	0.4214	0.2803	0.0557
rs35575383	0.44	0.3983	0.6017	0.3822	0.1034
rs356796	0.2899	0.5445	0.4555	0.3248	0.0743
rs356871	0.5009	0.3773	0.6227	0.5032	0.1903
rs35796193	0.5006	0.3629	0.6371	0.4713	0.1636
rs359343	0.4996	0.3724	0.6276	0.4904	0.1793
rs36023735	0.4908	0.4051	0.5949	0.535	0.22
rs3852945	0.3648	0.4698	0.5302	0.3376	0.0802
rs3865387	0.3932	0.4528	0.5472	0.4204	0.1268
rs3922722	0.4845	0.3739	0.6261	0.4586	0.1538
rs4144092	0.4674	0.4015	0.5985	0.4841	0.1739
rs4267269	0.4019	0.4458	0.5542	0.4268	0.131
rs430046	0.469	0.3789	0.6211	0.4268	0.131
rs432706	0.4833	0.3886	0.6114	0.4904	0.1793
rs4383118	0.413	0.4263	0.5737	0.3885	0.1071
rs4402622	0.1524	0.7374	0.2626	0.1401	0.0156
rs445251	0.4259	0.4202	0.5798	0.4204	0.1268
rs4462705	0.5011	0.3679	0.6321	0.4841	0.1739
rs4530059	0.482	0.3929	0.6071	0.4968	0.1847
rs4600407	0.5009	0.3773	0.6227	0.5032	0.1903
rs4638857	0.3062	0.5314	0.4686	0.2866	0.0582
rs4789958	0.4466	0.4094	0.5906	0.4522	0.149
rs4800870	0.5015	0.3704	0.6296	0.4904	0.1793
rs4801420	0.4604	0.3934	0.6066	0.4459	0.1444
rs4804922	0.4622	0.4096	0.5904	0.4904	0.1793
rs4810265	0.4833	0.3949	0.6051	0.5032	0.1903
rs4812698	0.399	0.4392	0.5608	0.3822	0.1034
rs4815696	0.3841	0.4551	0.5449	0.3885	0.1071
rs4816010	0.5015	0.4244	0.5756	0.5796	0.2671
rs4823921	0.3778	0.4574	0.5426	0.3121	0.0686
rs4883924	0.4259	0.4324	0.5676	0.4586	0.1538
rs4884575	0.3331	0.5038	0.4962	0.293	0.0607
rs4884595	0.294	0.5427	0.4573	0.293	0.0607
rs4885831	0.4706	0.3983	0.6017	0.4841	0.1739
rs489968	0.4331	0.4085	0.5915	0.4013	0.1147
rs4900888	0.3961	0.4412	0.5588	0.3758	0.0999
rs4903898	0.4585	0.4075	0.5925	0.4777	0.1687
rs4939878	0.497	0.3989	0.6011	0.535	0.22
rs4940362	0.1252	0.7683	0.2317	0.1338	0.0143
rs4949106	0.4019	0.4354	0.5646	0.3758	0.0999
rs4949144	0.4999	0.3885	0.6115	0.5223	0.2078
rs4981748	0.2857	0.5497	0.4503	0.3057	0.0659
rs55720660	0.4943	0.3692	0.6308	0.4713	0.1636
rs55921601	0.4957	0.3793	0.6207	0.4968	0.1847
rs56003959	0.4899	0.3619	0.6381	0.4395	0.1398
rs56870642	0.5003	0.4256	0.5744	0.5796	0.2671
rs56979532	0.4208	0.4288	0.5712	0.4331	0.1354
rs57008722	0.2857	0.5528	0.4472	0.2803	0.0557
rs572658	0.3902	0.4444	0.5556	0.3376	0.0802
rs57430189	0.2182	0.6341	0.3659	0.2229	0.0363
rs5749426	0.5014	0.3485	0.6515	0.4331	0.1354
rs5754748	0.2815	0.5534	0.4466	0.3121	0.0686
rs5754980	0.3062	0.5282	0.4718	0.3376	0.0802
rs5755111	0.3141	0.521	0.479	0.3121	0.0686
rs5762264	0.3648	0.4711	0.5289	0.3631	0.093
rs58553883	0.4889	0.3746	0.6254	0.4713	0.1636
rs58581464	0.4868	0.3882	0.6118	0.4968	0.1847
rs58694824	0.5006	0.3879	0.6121	0.5223	0.2078
rs59069083	0.4845	0.3845	0.6155	0.4841	0.1739
rs59877061	0.3218	0.5132	0.4868	0.3121	0.0686
rs60499279	0.5011	0.3679	0.6321	0.4841	0.1739
rs6068376	0.482	0.3764	0.6236	0.4586	0.1538
rs6075716	0.4878	0.3639	0.6361	0.4395	0.1398
rs6076277	0.1084	0.797	0.203	0.1146	0.0108
rs60764005	0.1785	0.7077	0.2923	0.1465	0.0169
rs6083492	0.5016	0.4197	0.5803	0.5732	0.26
rs6100446	0.5015	0.3834	0.6166	0.5159	0.2018
rs6108835	0.5016	0.3869	0.6131	0.5223	0.2078
rs6129967	0.3809	0.4544	0.5456	0.3567	0.0897
rs61334624	0.4987	0.3675	0.6325	0.4777	0.1687
rs61377283	0.5006	0.3629	0.6371	0.4713	0.1636
rs61421025	0.2981	0.5363	0.4637	0.3248	0.0743
rs61627826	0.4957	0.3928	0.6072	0.5223	0.2078
rs61634319	0.4182	0.4177	0.5823	0.3631	0.093
rs62010047	0.1027	0.8157	0.1843	0.0955	0.0077
rs62020494	0.4019	0.4373	0.5627	0.3885	0.1071
rs62021761	0.3511	0.4835	0.5165	0.3248	0.0743
rs62033302	0.3476	0.4888	0.5112	0.3694	0.0964
rs62046932	0.344	0.4904	0.5096	0.3376	0.0802
rs62060155	0.2509	0.5875	0.4125	0.2803	0.0557
rs62062870	0.5016	0.3734	0.6266	0.4968	0.1847
rs62100742	0.4378	0.4039	0.5961	0.4013	0.1147
rs62216462	0	1	0	0	0
rs632193	0.4527	0.397	0.603	0.4331	0.1354
rs6495751	0.4331	0.4147	0.5853	0.4268	0.131
rs6505550	0.3648	0.4724	0.5276	0.3758	0.0999
rs6506277	0.4976	0.3633	0.6367	0.465	0.1586
rs6566028	0.1027	0.8157	0.1843	0.0955	0.0077
rs6573645	0.4259	0.4202	0.5798	0.4204	0.1268
rs66525740	0.482	0.3994	0.6006	0.5096	0.196
rs670411	0.4767	0.3695	0.6305	0.4204	0.1268
rs67358533	0.4889	0.3746	0.6254	0.4713	0.1636
rs694006	0.482	0.3678	0.6322	0.4331	0.1354
rs7140446	0.2509	0.5958	0.4042	0.242	0.0423
rs7151596	0.4996	0.3666	0.6334	0.4777	0.1687
rs7155583	0.4507	0.41	0.59	0.465	0.1586
rs7160314	0.399	0.4392	0.5608	0.3822	0.1034
rs7177507	0.5014	0.3801	0.6199	0.5096	0.196
rs7179816	0.4917	0.3644	0.6356	0.4522	0.149
rs7182065	0.4657	0.386	0.614	0.4395	0.1398
rs7186042	0.4547	0.397	0.603	0.4395	0.1398
rs7193601	0.4878	0.4043	0.5957	0.5287	0.2138
rs7209535	0.2981	0.544	0.456	0.2611	0.0488
rs7214249	0.4808	0.3639	0.6361	0.414	0.1227
rs7215814	0.5011	0.3528	0.6472	0.4459	0.1444
rs722098	0.4737	0.3846	0.6154	0.4586	0.1538
rs7231167	0.4657	0.386	0.614	0.4395	0.1398
rs7240161	0.5015	0.3546	0.6454	0.4522	0.149
rs7247520	0.4833	0.4016	0.5984	0.5159	0.2018
rs7251289	0.44	0.4061	0.5939	0.4204	0.1268
rs729443	0.4999	0.3816	0.6184	0.5096	0.196
rs7319937	0.0913	0.8272	0.1728	0.0955	0.0077
rs7319980	0.3681	0.4672	0.5328	0.3567	0.0897
rs73215662	0.4566	0.4182	0.5818	0.4968	0.1847
rs7321848	0.4604	0.3893	0.6107	0.4331	0.1354
rs7327205	0.497	0.3569	0.6431	0.4459	0.1444
rs7327416	0.4331	0.4228	0.5772	0.4522	0.149
rs7332580	0.3022	0.5333	0.4667	0.3057	0.0659
rs7334542	0.4845	0.3905	0.6095	0.4968	0.1847
rs7336226	0.163	0.7131	0.2869	0.1656	0.0211
rs7336397	0.4075	0.4369	0.5631	0.414	0.1227
rs7406167	0.4996	0.4003	0.5997	0.5414	0.2264
rs78843992	0.3546	0.4835	0.5165	0.3822	0.1034
rs7983078	0.4722	0.3886	0.6114	0.465	0.1586
rs7985722	0.4926	0.3658	0.6342	0.4586	0.1538
rs7986082	0.4845	0.3653	0.6347	0.4331	0.1354
rs7987545	0.4604	0.3893	0.6107	0.4331	0.1354
rs7990078	0.2182	0.6341	0.3659	0.2229	0.0363
rs7991452	0.4182	0.4597	0.5403	0.5032	0.1903
rs7994546	0.3476	0.487	0.513	0.3439	0.0833
rs7996930	0.3022	0.5322	0.4678	0.3312	0.0772
rs8004754	0.4547	0.3932	0.6068	0.4268	0.131
rs8021335	0.413	0.4218	0.5782	0.3248	0.0743
rs8022669	0.4331	0.4085	0.5915	0.4013	0.1147
rs8026289	0.4657	0.3737	0.6263	0.3885	0.1071
rs8026327	0.4075	0.4341	0.5659	0.4013	0.1147
rs8027406	0.4999	0.3635	0.6365	0.4713	0.1636
rs8030345	0.3101	0.5253	0.4747	0.3057	0.0659
rs8037429	0.5016	0.3483	0.6517	0.4331	0.1354
rs8037968	0.464	0.3944	0.6056	0.4586	0.1538
rs8044979	0.4999	0.4213	0.5787	0.5732	0.26
rs8050474	0.1027	0.8069	0.1931	0.1083	0.0097
rs8059035	0.4657	0.376	0.624	0.4013	0.1147
rs8060627	0.4657	0.3704	0.6296	0.3631	0.093
rs8069189	0.4308	0.4325	0.5675	0.4713	0.1636
rs8084242	0.4808	0.3911	0.6089	0.4904	0.1793
rs8084489	0.4999	0.3433	0.6567	0.4076	0.1186
rs8085660	0.4378	0.4067	0.5933	0.414	0.1227
rs8086619	0.4075	0.4317	0.5683	0.3885	0.1071
rs8093410	0.4868	0.3767	0.6233	0.4713	0.1636
rs8094022	0.399	0.4375	0.5625	0.3694	0.0964
rs8099723	0.4487	0.4147	0.5853	0.4713	0.1636
rs8109004	0.5015	0.3834	0.6166	0.5159	0.2018
rs8124995	0.5006	0.3629	0.6371	0.4713	0.1636
rs852040	0.4075	0.4341	0.5659	0.4013	0.1147
rs886575	0.5011	0.3739	0.6261	0.4968	0.1847
rs897756	0.4547	0.387	0.613	0.4013	0.1147
rs902545	0.4331	0.4029	0.5971	0.3631	0.093
rs911403	0.464	0.4109	0.5891	0.4968	0.1847
rs914165	0.4487	0.401	0.599	0.4331	0.1354
rs926498	0.3648	0.4743	0.5257	0.3885	0.1071
rs9300792	0.4868	0.3882	0.6118	0.4968	0.1847
rs9304108	0.4737	0.3725	0.6275	0.4204	0.1268
rs938629	0.4706	0.3832	0.6168	0.4459	0.1444
rs950042	0.5011	0.4028	0.5972	0.5478	0.2328
rs9516995	0.5016	0.4197	0.5803	0.5732	0.26
rs9520297	0.5006	0.3684	0.6316	0.4841	0.1739
rs9522397	0.4943	0.3556	0.6444	0.4331	0.1354
rs9528260	0.1734	0.7165	0.2835	0.1401	0.0156
rs9529330	0.5009	0.399	0.601	0.5414	0.2264
rs9531321	0.0559	0.8919	0.1081	0.0573	0.003
rs9531543	0.4604	0.3893	0.6107	0.4331	0.1354
rs9541730	0.4331	0.4043	0.5957	0.3758	0.0999
rs9542245	0.4507	0.4341	0.5659	0.5159	0.2018
rs9544152	0.4019	0.4496	0.5504	0.4395	0.1398
rs9556751	0.5003	0.4078	0.5922	0.5541	0.2394
rs9558847	0.3932	0.4564	0.5436	0.4331	0.1354
rs9566057	0.3022	0.5322	0.4678	0.3312	0.0772
rs9571372	0.4075	0.444	0.556	0.4395	0.1398
rs9573184	0.413	0.4286	0.5714	0.4013	0.1147
rs9574058	0.3871	0.4624	0.5376	0.4331	0.1354
rs9615723	0.4752	0.4169	0.5831	0.5287	0.2138
rs9616405	0.4507	0.3971	0.6029	0.4268	0.131
rs9621839	0.4507	0.4009	0.5991	0.4395	0.1398
rs971143	0.5016	0.3593	0.6407	0.465	0.1586
rs987640	0.5016	0.3569	0.6431	0.4586	0.1538
rs9891589	0.4208	0.4252	0.5748	0.4204	0.1268
rs9903247	0.4976	0.3806	0.6194	0.5032	0.1903
rs9905977	0.4487	0.4051	0.5949	0.4459	0.1444
rs9924830	0.4566	0.4017	0.5983	0.4586	0.1538
rs9930804	0.2899	0.5451	0.4549	0.3121	0.0686
rs9935065	0.4674	0.4075	0.5925	0.4968	0.1847
rs9935506	0.5011	0.3452	0.6548	0.4204	0.1268
rs9938746	0.4845	0.404	0.596	0.5223	0.2078
rs9948119	0.4182	0.4191	0.5809	0.3758	0.0999
rs9949286	0.4259	0.4202	0.5798	0.4204	0.1268
rs9949996	0.464	0.4174	0.5826	0.5096	0.196
rs9951171	0.4926	0.3764	0.6236	0.4841	0.1739
rs9963308	0.4957	0.4255	0.5745	0.5732	0.26
rs9982144	0.4976	0.3471	0.6529	0.414	0.1227
rs1019081	0.6002	0.2326	0.7674	0.6178	0.3128
rs10280407	0.6148	0.2183	0.7817	0.5987	0.2894
rs11184347	0.6442	0.4304	0.5696	0.9172	0.8307
rs1149649	0.5745	0.3011	0.6989	0.6433	0.3461
rs1241304	0.6283	0.2206	0.7794	0.6369	0.3376
rs1383613	0.5595	0.3267	0.6733	0.6624	0.3726
rs1532790	0.4024	0.4577	0.5423	0.4841	0.1739
rs156478	0.5705	0.2601	0.7399	0.5924	0.2818
rs1858184	0.5784	0.2429	0.7571	0.5414	0.2264
rs1919745	0.5335	0.3223	0.6777	0.5732	0.26
rs1952874	0.4811	0.3502	0.6498	0.4841	0.1739
rs2057038	0.4954	0.3824	0.6176	0.5096	0.196
rs2649172	0.3147	0.5045	0.4955	0.3057	0.0659
rs2785492	0.4086	0.4254	0.5746	0.4268	0.131
rs28630026	0.62	0.2248	0.7752	0.6306	0.3292
rs2926621	0.5357	0.3146	0.6854	0.5223	0.2078
rs3017981	0.6195	0.2185	0.7815	0.6178	0.3128
rs330618	0.6077	0.2297	0.7703	0.6306	0.3292
rs34214297	0.1944	0.6958	0.3042	0.1465	0.0169
rs387543	0.624	0.2048	0.7952	0.5287	0.2138
rs4389977	0.4978	0.3554	0.6446	0.4522	0.149
rs4519723	0.6524	0.1966	0.8034	0.6561	0.3636
rs4810802	0.5987	0.2414	0.7586	0.6306	0.3292
rs4866707	0.5079	0.3358	0.6642	0.4268	0.131
rs4938084	0.6354	0.2168	0.7832	0.6752	0.3909
rs641549	0.6097	0.222	0.778	0.5796	0.2671
rs6736359	0.5725	0.2635	0.7365	0.5287	0.2138
rs6846110	0.5188	0.3321	0.6679	0.4968	0.1847
rs6851698	0.5944	0.2435	0.7565	0.6306	0.3292
rs700263	0.4579	0.3377	0.6623	0.4841	0.1739
rs7799694	0.4297	0.4138	0.5862	0.4268	0.131
rs7917125	0.2403	0.5896	0.4104	0.2739	0.0533
rs7944083	0.5774	0.2482	0.7518	0.6115	0.3049
rs809540	0.4967	0.3713	0.6287	0.5223	0.2078
rs895996	0.6272	0.2181	0.7819	0.6242	0.3209
rs9370835	0.6244	0.2372	0.7628	0.6561	0.3636
rs943444	0.6602	0.1986	0.8014	0.6752	0.3909
rs949778	0.6368	0.2028	0.7972	0.6178	0.3128
rs951036	0.5274	0.2876	0.7124	0.4777	0.1687
rs9874736	0.5677	0.26	0.74	0.5541	0.2394
Note: GD, Gene diversity; PM, Probability of match; PD, Power of discrimination; Hobs, Observed heterozygosity; PE, Power of exclusion

## Sheet: Table S3
Table S3. The In_1 and PD values of the SNP loci with higher effciencies for ancestry inference of intercontinental populations.
Loci	In_1	PD
rs7418014	0.205068	0.5988
rs6539893	0.184119	0.2973
rs9375449	0.180891	0.0967
rs1008534	0.173157	0.4904
rs35484808	0.172117	0.5052
rs2190088	0.168164	0.4219
rs6880945	0.166103	0.1303
rs268063	0.15808	0.5571
rs11127947	0.156751	0.2442
rs4145980	0.155526	0.4901
rs3865387	0.15415	0.5472
rs9571372	0.153711	0.556
rs7976704	0.150184	0.5806
rs4666631	0.149387	0.5983
rs9567896	0.144754	0.5961
rs7942714	0.143448	0.1519
rs7967671	0.140371	0
rs73008056	0.140176	0.3891
rs59877061	0.137046	0.4868
rs8085660	0.135882	0.5933
rs11655919	0.13495	0.5569
rs1228076	0.134694	0.6021
rs7675725	0.132844	0.6091
rs11209338	0.130875	0.2678
rs34849997	0.129768	0.4686
rs9856264	0.129552	0.1728
rs206272	0.129411	0.4268
rs6841009	0.129304	0.5165
rs1874063	0.128109	0.3393
rs1865278	0.128085	0.5299
rs6415803	0.126987	0.5887
rs3756050	0.126746	0.5977
rs2562869	0.126227	0.6159
rs11019704	0.124614	0.6451
rs60928512	0.124131	0.5815
rs11058345	0.123727	0.5972
rs55869129	0.122658	0.5367
rs7714941	0.122618	0
rs11946295	0.122479	0.6107
rs1532150	0.122268	0.5646
rs17015898	0.122085	0.6136
rs11874846	0.122005	0.4125
rs13281185	0.121028	0.5696
rs6535625	0.120912	0.566
rs2200388	0.120892	0.3685
rs1882421	0.120662	0.1831
rs1508811	0.120394	0.5324
rs7140446	0.118772	0.4042
rs37309	0.118241	0.5991
rs4760837	0.116766	0.6153
rs9621839	0.115868	0.5991
rs6819223	0.115727	0.0252
rs6585216	0.115418	0.5868
rs10756378	0.115043	0.5725
rs4936348	0.114711	0.5504
rs1421352	0.114574	0.6144
rs1413558	0.114242	0.4355
rs10895592	0.113229	0.0252
rs7688824	0.113022	0.4539
rs10867739	0.112494	0.5149
rs2142366	0.11246	0.3445
rs9576217	0.1121	0.4355
rs1676791	0.111747	0.5935
rs1997660	0.111492	0.5965
rs1412173	0.111405	0.3491
rs3103858	0.110806	0.6256
rs11644015	0.109313	0.5712
rs7969272	0.109259	0.6056
rs28756830	0.10918	0.5276
rs2065730	0.109149	0.5153
rs8050474	0.109146	0.1931
rs35200039	0.108447	0.0857
rs35462234	0.108436	0.5853
rs34489802	0.108293	0.5847
rs62262499	0.108201	0.478
rs10069410	0.107798	0.241
rs12233406	0.107391	0.2678
rs5754748	0.107016	0.4466
rs1448349	0.106787	0.6029
rs10175588	0.10624	0.6231
rs7113165	0.106155	0.4631
rs10912482	0.10604	0.2697
rs1491669	0.106031	0.555
rs2019752	0.106008	0.549
rs1384941	0.10597	0.6219
rs625423	0.105872	0.5685
rs1999260	0.105599	0.5712
rs7867448	0.104754	0.614
rs13062148	0.104294	0.5407
rs1334942	0.103937	0.5944
rs1528460	0.103838	0.6089
rs7726500	0.103793	0.5858
rs28628537	0.103782	0.6068
rs9294484	0.103591	0.1944
rs7048148	0.103398	0.4686
rs7319937	0.103079	0.1728
rs1496304	0.102906	0.4812
rs192136	0.102557	0.5883
rs35811820	0.102526	0.6004
rs62347493	0.102487	0.612
rs12126081	0.102396	0
rs1015250	0.102118	0.6085
rs968188	0.101453	0.4873
rs9321734	0.101399	0.3371
rs565485	0.101227	0.6017
rs17461489	0.101108	0.5904
rs17488542	0.100888	0.5524
rs10803656	0.100769	0.6407
Note: The In_1 denoted meaning that the SNP loci were used to distinguish between the overall 76 intercontinental populations.

## Sheet: Table S4
Table S4. Pairwise FST among the Chinese Korean ethnic group and the reference populations.
Populations	Caribbean	AmericanAfrican	BantuKenya	BantuSouthAfrica	Biaka	Esan	Gambian	Luhya	Mandenka	Mbuti	Mende	San	Yoruba	Colombian	Karitiana	Maya	Mexican	Peruvian	Pima	PuertoRican	Surui	Balochi	Brahui	Burusho	Hazara	Kalash	Makrani	Pathan	Sindhi	Uygur	Cambodian	Dai	BeijingHan	SouthernHan	Daur	Hezhen	Japanese	Vietnamese	Korean_C*	Lahu	Miao	Mongolian	Naxi	NorthernHan	Oroqen	She	Tu	Tujia	Xibo
Caribbean	0
AmericanAfrican	0.003	0
BantuKenya	0.009	0.014	0
BantuSouthAfrica	0.009	0.015	0.01	0
Biaka	0.039	0.047	0.035	0.029	0
Esan	0.004	0.012	0.009	0.007	0.038	0
Gambian	0.006	0.012	0.011	0.01	0.041	0.007	0
Luhya	0.006	0.011	0.002	0.008	0.037	0.007	0.01	0
Mandenka	0.009	0.014	0.015	0.012	0.043	0.009	0.003	0.011	0
Mbuti	0.077	0.084	0.071	0.063	0.054	0.079	0.081	0.072	0.084	0
Mende	0.006	0.013	0.01	0.008	0.036	0.005	0.004	0.009	0.006	0.076	0
San	0.1	0.106	0.098	0.076	0.08	0.104	0.104	0.099	0.102	0.094	0.099	0
Yoruba	0.003	0.012	0.009	0.006	0.038	0.001	0.006	0.007	0.008	0.078	0.004	0.103	0
Colombian	0.114	0.085	0.136	0.151	0.18	0.148	0.141	0.132	0.14	0.21	0.147	0.223	0.146	0
Karitiana	0.287	0.253	0.306	0.318	0.344	0.317	0.309	0.301	0.308	0.37	0.315	0.385	0.314	0.146	0
Maya	0.203	0.171	0.223	0.238	0.259	0.235	0.228	0.218	0.226	0.288	0.233	0.305	0.233	0.065	0.073	0
Mexican	0.138	0.106	0.158	0.173	0.199	0.171	0.164	0.155	0.163	0.23	0.17	0.244	0.169	0.01	0.108	0.031	0
Peruvian	0.176	0.144	0.196	0.21	0.234	0.208	0.201	0.192	0.199	0.264	0.206	0.279	0.206	0.043	0.079	0.011	0.017	0
Pima	0.249	0.216	0.267	0.283	0.302	0.28	0.273	0.263	0.273	0.332	0.278	0.35	0.278	0.116	0.125	0.054	0.075	0.061	0
PuertoRican	0.098	0.071	0.12	0.134	0.164	0.13	0.123	0.116	0.124	0.195	0.13	0.209	0.129	0.006	0.174	0.091	0.022	0.064	0.139	0
Surui	0.305	0.274	0.324	0.339	0.359	0.334	0.329	0.319	0.329	0.389	0.334	0.406	0.333	0.17	0.145	0.104	0.131	0.106	0.151	0.195	0
Balochi	0.12	0.092	0.143	0.158	0.187	0.154	0.147	0.139	0.149	0.218	0.154	0.233	0.153	0.019	0.187	0.108	0.036	0.08	0.152	0.017	0.208	0
Brahui	0.123	0.094	0.144	0.16	0.188	0.156	0.149	0.14	0.151	0.218	0.156	0.234	0.154	0.021	0.19	0.11	0.038	0.082	0.154	0.018	0.213	0.002	0
Burusho	0.13	0.1	0.152	0.168	0.194	0.163	0.156	0.147	0.157	0.224	0.162	0.242	0.162	0.023	0.175	0.096	0.033	0.072	0.14	0.023	0.199	0.012	0.014	0
Hazara	0.134	0.104	0.153	0.172	0.197	0.166	0.159	0.15	0.159	0.228	0.166	0.246	0.165	0.025	0.156	0.081	0.028	0.059	0.123	0.029	0.179	0.024	0.027	0.022	0
Kalash	0.149	0.12	0.173	0.188	0.218	0.183	0.176	0.169	0.178	0.249	0.181	0.266	0.181	0.042	0.208	0.127	0.057	0.1	0.177	0.04	0.231	0.028	0.03	0.031	0.046	0
Makrani	0.116	0.088	0.138	0.153	0.182	0.149	0.142	0.134	0.143	0.212	0.149	0.227	0.147	0.02	0.192	0.11	0.038	0.082	0.156	0.016	0.214	0.001	0.003	0.013	0.029	0.031	0
Pathan	0.126	0.097	0.148	0.165	0.192	0.16	0.153	0.144	0.154	0.222	0.16	0.238	0.158	0.018	0.18	0.101	0.033	0.075	0.145	0.017	0.205	0.004	0.006	0.006	0.019	0.026	0.005	0
Sindhi	0.12	0.092	0.143	0.156	0.185	0.153	0.146	0.139	0.148	0.213	0.152	0.232	0.152	0.021	0.182	0.103	0.035	0.077	0.149	0.018	0.206	0.003	0.007	0.01	0.021	0.029	0.005	0.004	0
Uygur	0.128	0.099	0.146	0.166	0.191	0.16	0.153	0.144	0.154	0.218	0.159	0.235	0.158	0.022	0.156	0.076	0.025	0.056	0.121	0.024	0.177	0.021	0.023	0.017	0.004	0.042	0.024	0.017	0.019	0
Cambodian	0.161	0.132	0.177	0.195	0.221	0.189	0.184	0.174	0.187	0.249	0.189	0.269	0.188	0.07	0.172	0.102	0.065	0.084	0.141	0.075	0.193	0.074	0.079	0.062	0.032	0.097	0.079	0.069	0.066	0.026	0
Dai	0.18	0.152	0.196	0.216	0.239	0.209	0.203	0.194	0.205	0.267	0.209	0.289	0.208	0.086	0.182	0.11	0.078	0.094	0.148	0.094	0.198	0.093	0.098	0.079	0.046	0.116	0.098	0.086	0.085	0.036	0.006	0
BeijingHan	0.18	0.152	0.196	0.217	0.238	0.209	0.203	0.194	0.205	0.267	0.209	0.288	0.208	0.082	0.172	0.101	0.072	0.088	0.14	0.09	0.192	0.089	0.095	0.075	0.038	0.111	0.095	0.082	0.081	0.029	0.013	0.008	0
SouthernHan	0.182	0.154	0.198	0.218	0.24	0.211	0.205	0.196	0.207	0.269	0.211	0.289	0.21	0.085	0.175	0.104	0.075	0.091	0.143	0.093	0.194	0.092	0.097	0.078	0.042	0.114	0.098	0.086	0.084	0.032	0.01	0.005	0.001	0
Daur	0.179	0.15	0.195	0.217	0.238	0.209	0.203	0.193	0.204	0.27	0.209	0.288	0.208	0.077	0.166	0.094	0.066	0.082	0.132	0.085	0.187	0.085	0.09	0.071	0.032	0.103	0.09	0.077	0.077	0.025	0.02	0.018	0.007	0.009	0
Hezhen	0.174	0.145	0.188	0.209	0.229	0.203	0.196	0.186	0.197	0.259	0.202	0.279	0.201	0.078	0.161	0.093	0.066	0.081	0.132	0.084	0.181	0.084	0.092	0.072	0.035	0.107	0.091	0.079	0.077	0.028	0.021	0.021	0.009	0.012	0.007	0
Japanese	0.18	0.152	0.197	0.216	0.237	0.209	0.203	0.194	0.204	0.267	0.209	0.289	0.208	0.083	0.172	0.101	0.072	0.089	0.14	0.091	0.193	0.09	0.095	0.076	0.041	0.11	0.095	0.083	0.083	0.031	0.02	0.017	0.006	0.009	0.009	0.011	0
Vietnamese	0.177	0.149	0.193	0.213	0.236	0.206	0.2	0.191	0.202	0.264	0.206	0.285	0.205	0.082	0.179	0.106	0.074	0.091	0.145	0.09	0.197	0.089	0.093	0.075	0.042	0.11	0.094	0.082	0.081	0.032	0.005	0.001	0.006	0.003	0.015	0.019	0.014	0
Korean_C*	0.181	0.153	0.197	0.218	0.239	0.21	0.204	0.195	0.205	0.269	0.21	0.289	0.209	0.084	0.17	0.099	0.071	0.087	0.138	0.092	0.19	0.091	0.096	0.077	0.039	0.112	0.097	0.084	0.083	0.03	0.017	0.013	0.002	0.004	0.006	0.008	0.003	0.01	0
Lahu	0.189	0.161	0.204	0.224	0.246	0.217	0.213	0.201	0.214	0.276	0.218	0.295	0.217	0.093	0.188	0.115	0.084	0.1	0.156	0.101	0.204	0.101	0.106	0.087	0.054	0.123	0.107	0.094	0.093	0.045	0.021	0.02	0.022	0.021	0.029	0.032	0.029	0.019	0.025	0
Miao	0.187	0.159	0.203	0.223	0.244	0.215	0.211	0.201	0.212	0.274	0.216	0.294	0.215	0.09	0.177	0.11	0.081	0.096	0.148	0.099	0.199	0.1	0.105	0.084	0.048	0.118	0.102	0.092	0.09	0.039	0.014	0.009	0.006	0.005	0.016	0.017	0.014	0.007	0.009	0.025	0
Mongolian	0.174	0.145	0.189	0.212	0.234	0.204	0.197	0.188	0.198	0.262	0.204	0.282	0.203	0.068	0.161	0.088	0.059	0.076	0.129	0.076	0.185	0.076	0.082	0.062	0.025	0.094	0.08	0.067	0.067	0.018	0.015	0.012	0.001	0.004	0.001	0.002	0.005	0.01	0.002	0.025	0.01	0
Naxi	0.176	0.148	0.192	0.213	0.233	0.205	0.199	0.189	0.201	0.263	0.205	0.284	0.203	0.082	0.181	0.104	0.074	0.091	0.145	0.09	0.195	0.088	0.092	0.07	0.04	0.106	0.092	0.081	0.079	0.032	0.017	0.017	0.009	0.011	0.016	0.014	0.016	0.014	0.012	0.023	0.014	0.009	0
NorthernHan	0.181	0.153	0.199	0.219	0.239	0.21	0.204	0.195	0.205	0.269	0.21	0.289	0.209	0.081	0.17	0.098	0.07	0.086	0.136	0.089	0.192	0.086	0.091	0.07	0.036	0.108	0.092	0.078	0.077	0.027	0.016	0.012	0.002	0.003	0.007	0.009	0.01	0.01	0.004	0.024	0.01	0.002	0.01	0
Oroqen	0.178	0.149	0.194	0.216	0.236	0.208	0.202	0.192	0.203	0.266	0.207	0.289	0.207	0.077	0.158	0.089	0.064	0.079	0.13	0.085	0.184	0.086	0.09	0.073	0.035	0.108	0.091	0.078	0.078	0.03	0.025	0.025	0.013	0.016	0.003	0.004	0.014	0.023	0.011	0.036	0.022	0.002	0.018	0.015	0
She	0.184	0.157	0.199	0.22	0.242	0.212	0.206	0.198	0.209	0.271	0.213	0.292	0.212	0.092	0.186	0.116	0.084	0.102	0.154	0.1	0.206	0.1	0.106	0.086	0.048	0.122	0.105	0.093	0.093	0.039	0.016	0.011	0.007	0.006	0.016	0.021	0.015	0.01	0.011	0.029	0.012	0.009	0.017	0.012	0.022	0
Tu	0.172	0.144	0.189	0.21	0.23	0.202	0.196	0.186	0.196	0.26	0.201	0.277	0.201	0.069	0.158	0.09	0.06	0.077	0.13	0.078	0.181	0.076	0.081	0.061	0.03	0.098	0.081	0.069	0.068	0.023	0.018	0.014	0.004	0.005	0.005	0.009	0.009	0.011	0.005	0.023	0.009	0.002	0.008	0.002	0.012	0.011	0
Tujia	0.181	0.153	0.196	0.218	0.241	0.21	0.204	0.195	0.206	0.268	0.211	0.29	0.209	0.084	0.172	0.101	0.074	0.089	0.14	0.092	0.193	0.091	0.098	0.079	0.04	0.114	0.097	0.083	0.085	0.031	0.009	0.003	0	0	0.008	0.011	0.009	0.003	0.003	0.02	0.004	0.001	0.007	0.002	0.016	0.006	0.005	0
Xibo	0.171	0.142	0.189	0.207	0.229	0.201	0.194	0.186	0.196	0.259	0.201	0.279	0.2	0.068	0.16	0.088	0.057	0.075	0.13	0.076	0.184	0.075	0.079	0.059	0.028	0.096	0.08	0.067	0.066	0.019	0.015	0.013	0.002	0.005	0.003	0	0.005	0.011	0.003	0.02	0.011	0.001	0.009	0.003	0.005	0.013	0.004	0.004	0
Yakut	0.17	0.141	0.189	0.207	0.228	0.201	0.194	0.186	0.195	0.259	0.201	0.279	0.2	0.065	0.161	0.087	0.056	0.075	0.127	0.073	0.182	0.073	0.079	0.062	0.032	0.096	0.077	0.066	0.065	0.026	0.04	0.042	0.03	0.034	0.019	0.021	0.03	0.039	0.028	0.049	0.04	0.016	0.034	0.029	0.016	0.042	0.023	0.031	0.02
Yi	0.18	0.152	0.198	0.217	0.238	0.208	0.203	0.194	0.205	0.266	0.208	0.289	0.207	0.084	0.172	0.104	0.074	0.089	0.142	0.091	0.194	0.09	0.094	0.074	0.041	0.111	0.095	0.082	0.083	0.032	0.015	0.013	0.006	0.007	0.013	0.014	0.013	0.012	0.007	0.021	0.009	0.006	0.007	0.007	0.017	0.016	0.006	0.004	0.008
Adygei	0.133	0.103	0.156	0.174	0.203	0.169	0.162	0.152	0.162	0.232	0.169	0.245	0.168	0.016	0.198	0.115	0.037	0.086	0.16	0.013	0.219	0.012	0.014	0.018	0.03	0.033	0.011	0.01	0.015	0.027	0.085	0.106	0.102	0.105	0.095	0.1	0.104	0.101	0.104	0.113	0.112	0.087	0.101	0.099	0.098	0.114	0.086	0.105	0.087
Basque	0.149	0.118	0.172	0.189	0.22	0.186	0.178	0.17	0.179	0.249	0.185	0.263	0.184	0.023	0.221	0.136	0.048	0.103	0.183	0.017	0.243	0.029	0.032	0.039	0.05	0.053	0.029	0.028	0.034	0.047	0.109	0.129	0.126	0.128	0.121	0.12	0.126	0.125	0.128	0.138	0.136	0.11	0.125	0.123	0.121	0.135	0.112	0.127	0.109
BergamoItalian	0.137	0.106	0.161	0.178	0.207	0.173	0.165	0.157	0.165	0.239	0.173	0.249	0.171	0.018	0.213	0.129	0.043	0.096	0.176	0.011	0.236	0.02	0.024	0.032	0.04	0.044	0.02	0.02	0.026	0.04	0.1	0.118	0.115	0.118	0.109	0.111	0.116	0.114	0.118	0.124	0.124	0.1	0.115	0.114	0.112	0.124	0.103	0.117	0.098
UtahEuropean	0.141	0.11	0.165	0.182	0.212	0.178	0.17	0.161	0.17	0.241	0.178	0.254	0.176	0.017	0.209	0.125	0.04	0.093	0.172	0.012	0.23	0.021	0.023	0.029	0.041	0.044	0.021	0.02	0.025	0.037	0.099	0.12	0.117	0.119	0.11	0.112	0.118	0.115	0.119	0.127	0.127	0.099	0.115	0.114	0.111	0.126	0.102	0.119	0.099
Finnish	0.145	0.114	0.169	0.186	0.215	0.182	0.174	0.165	0.174	0.243	0.181	0.256	0.18	0.02	0.2	0.117	0.04	0.088	0.163	0.017	0.222	0.025	0.027	0.03	0.038	0.047	0.026	0.021	0.028	0.035	0.094	0.113	0.109	0.112	0.102	0.104	0.11	0.108	0.111	0.119	0.119	0.091	0.107	0.107	0.101	0.118	0.095	0.11	0.091
French	0.14	0.109	0.164	0.181	0.211	0.178	0.169	0.161	0.17	0.241	0.177	0.253	0.176	0.016	0.209	0.125	0.04	0.093	0.172	0.011	0.231	0.021	0.023	0.029	0.04	0.044	0.022	0.019	0.025	0.035	0.098	0.116	0.113	0.115	0.107	0.108	0.114	0.111	0.115	0.124	0.122	0.096	0.111	0.111	0.109	0.122	0.099	0.114	0.097
British	0.142	0.111	0.166	0.182	0.213	0.179	0.171	0.163	0.171	0.241	0.178	0.254	0.177	0.017	0.209	0.124	0.041	0.093	0.171	0.012	0.23	0.021	0.023	0.028	0.041	0.044	0.021	0.019	0.025	0.037	0.099	0.12	0.116	0.119	0.11	0.112	0.117	0.115	0.119	0.127	0.127	0.099	0.115	0.114	0.111	0.126	0.102	0.118	0.099
Iberian	0.136	0.106	0.16	0.176	0.207	0.173	0.164	0.156	0.164	0.236	0.172	0.248	0.171	0.016	0.212	0.127	0.041	0.095	0.175	0.01	0.234	0.021	0.023	0.03	0.041	0.044	0.02	0.02	0.025	0.037	0.098	0.119	0.116	0.118	0.11	0.112	0.117	0.114	0.118	0.126	0.125	0.1	0.114	0.114	0.112	0.125	0.102	0.118	0.099
Orcadian	0.144	0.112	0.169	0.183	0.214	0.182	0.173	0.166	0.173	0.245	0.181	0.254	0.18	0.018	0.212	0.127	0.042	0.094	0.171	0.015	0.233	0.022	0.026	0.03	0.041	0.044	0.024	0.021	0.028	0.038	0.1	0.119	0.116	0.119	0.112	0.113	0.118	0.115	0.12	0.129	0.127	0.099	0.115	0.114	0.112	0.124	0.102	0.118	0.101
Russian	0.144	0.112	0.168	0.184	0.214	0.181	0.173	0.164	0.173	0.243	0.179	0.257	0.179	0.017	0.196	0.111	0.035	0.082	0.159	0.015	0.216	0.02	0.022	0.025	0.032	0.04	0.02	0.016	0.023	0.029	0.086	0.105	0.102	0.104	0.096	0.097	0.103	0.101	0.104	0.113	0.11	0.086	0.101	0.099	0.096	0.112	0.087	0.103	0.084
Sardinian	0.146	0.116	0.171	0.187	0.218	0.183	0.175	0.167	0.176	0.247	0.183	0.258	0.181	0.025	0.229	0.142	0.052	0.109	0.19	0.018	0.25	0.031	0.034	0.044	0.054	0.057	0.032	0.033	0.038	0.049	0.112	0.132	0.129	0.132	0.124	0.125	0.13	0.128	0.132	0.137	0.14	0.113	0.13	0.127	0.126	0.138	0.117	0.132	0.112
Toscani	0.136	0.106	0.16	0.176	0.207	0.172	0.165	0.156	0.165	0.236	0.172	0.248	0.171	0.016	0.21	0.127	0.041	0.095	0.175	0.01	0.234	0.018	0.019	0.027	0.039	0.042	0.018	0.017	0.022	0.036	0.098	0.118	0.115	0.117	0.108	0.111	0.115	0.113	0.117	0.125	0.124	0.099	0.113	0.112	0.11	0.125	0.101	0.117	0.097
Tuscan	0.132	0.103	0.154	0.172	0.202	0.169	0.161	0.151	0.161	0.231	0.168	0.244	0.166	0.014	0.208	0.125	0.039	0.093	0.174	0.008	0.238	0.016	0.019	0.026	0.037	0.04	0.017	0.016	0.019	0.033	0.096	0.114	0.111	0.114	0.104	0.107	0.113	0.109	0.114	0.123	0.121	0.096	0.109	0.108	0.109	0.118	0.098	0.113	0.097
Bedouin	0.114	0.087	0.135	0.153	0.182	0.146	0.14	0.132	0.14	0.213	0.147	0.226	0.145	0.024	0.214	0.127	0.047	0.097	0.179	0.016	0.237	0.021	0.022	0.033	0.044	0.047	0.02	0.024	0.027	0.04	0.097	0.117	0.114	0.117	0.108	0.111	0.114	0.113	0.116	0.123	0.124	0.1	0.111	0.111	0.111	0.125	0.103	0.118	0.099
Druze	0.13	0.102	0.155	0.169	0.199	0.165	0.158	0.15	0.159	0.229	0.165	0.241	0.164	0.024	0.216	0.132	0.048	0.1	0.18	0.017	0.238	0.018	0.02	0.031	0.043	0.045	0.018	0.021	0.024	0.04	0.1	0.119	0.116	0.119	0.109	0.113	0.116	0.116	0.118	0.127	0.128	0.102	0.115	0.113	0.113	0.126	0.102	0.12	0.101
Mozabite	0.083	0.061	0.102	0.115	0.147	0.11	0.104	0.099	0.105	0.179	0.111	0.194	0.109	0.031	0.22	0.136	0.057	0.106	0.186	0.02	0.243	0.034	0.035	0.045	0.054	0.059	0.032	0.037	0.037	0.048	0.102	0.122	0.119	0.122	0.113	0.112	0.12	0.118	0.12	0.129	0.128	0.107	0.117	0.119	0.116	0.13	0.109	0.122	0.105
Palestinian	0.118	0.09	0.14	0.156	0.187	0.151	0.144	0.136	0.144	0.217	0.151	0.228	0.15	0.021	0.213	0.129	0.045	0.098	0.177	0.014	0.235	0.016	0.018	0.029	0.041	0.04	0.015	0.019	0.022	0.037	0.096	0.116	0.114	0.116	0.108	0.11	0.113	0.112	0.116	0.125	0.123	0.1	0.111	0.111	0.111	0.122	0.1	0.117	0.097
Bougainville	0.22	0.193	0.239	0.255	0.274	0.247	0.241	0.234	0.245	0.303	0.248	0.32	0.246	0.141	0.255	0.184	0.138	0.162	0.231	0.145	0.276	0.142	0.148	0.132	0.12	0.168	0.148	0.14	0.138	0.11	0.119	0.129	0.129	0.129	0.134	0.132	0.132	0.125	0.131	0.135	0.138	0.124	0.125	0.129	0.138	0.136	0.123	0.128	0.116
PapuanHighlands	0.246	0.218	0.264	0.279	0.299	0.273	0.266	0.258	0.27	0.334	0.273	0.349	0.271	0.178	0.298	0.224	0.178	0.201	0.272	0.18	0.32	0.182	0.187	0.172	0.165	0.206	0.184	0.178	0.177	0.154	0.168	0.184	0.181	0.181	0.18	0.181	0.182	0.178	0.182	0.189	0.188	0.173	0.176	0.182	0.184	0.189	0.174	0.179	0.167
PapuanSepik	0.242	0.214	0.261	0.274	0.298	0.269	0.262	0.254	0.267	0.33	0.269	0.345	0.267	0.172	0.299	0.223	0.174	0.201	0.271	0.175	0.314	0.174	0.181	0.167	0.159	0.199	0.178	0.172	0.171	0.149	0.165	0.18	0.177	0.177	0.177	0.178	0.18	0.174	0.178	0.183	0.183	0.169	0.172	0.176	0.182	0.185	0.171	0.175	0.164
Bengali	0.126	0.098	0.148	0.163	0.189	0.158	0.151	0.143	0.153	0.219	0.158	0.239	0.156	0.03	0.169	0.094	0.037	0.071	0.138	0.031	0.192	0.018	0.022	0.012	0.019	0.039	0.021	0.012	0.01	0.015	0.045	0.061	0.058	0.06	0.056	0.058	0.059	0.057	0.06	0.069	0.065	0.047	0.055	0.054	0.057	0.068	0.047	0.06	0.046
GujaratiIndian	0.129	0.1	0.151	0.166	0.193	0.162	0.155	0.147	0.156	0.222	0.161	0.24	0.16	0.03	0.183	0.106	0.041	0.081	0.149	0.029	0.205	0.012	0.017	0.011	0.024	0.034	0.015	0.008	0.008	0.021	0.062	0.081	0.077	0.08	0.073	0.075	0.078	0.076	0.079	0.089	0.085	0.064	0.074	0.074	0.074	0.089	0.064	0.08	0.063
TeluguIndian	0.127	0.099	0.149	0.164	0.19	0.159	0.152	0.144	0.154	0.219	0.158	0.237	0.157	0.033	0.178	0.101	0.041	0.077	0.144	0.033	0.199	0.015	0.02	0.013	0.023	0.039	0.019	0.011	0.01	0.02	0.056	0.073	0.07	0.073	0.067	0.068	0.071	0.069	0.072	0.081	0.078	0.058	0.067	0.066	0.068	0.081	0.059	0.073	0.055
Punjabi	0.126	0.097	0.148	0.163	0.19	0.159	0.151	0.144	0.153	0.219	0.158	0.235	0.157	0.024	0.178	0.1	0.036	0.075	0.144	0.024	0.201	0.008	0.013	0.008	0.02	0.031	0.011	0.006	0.004	0.016	0.06	0.077	0.074	0.077	0.07	0.071	0.074	0.073	0.075	0.085	0.083	0.06	0.072	0.07	0.07	0.085	0.061	0.076	0.059
SriLankanTamil	0.125	0.097	0.147	0.161	0.188	0.157	0.15	0.142	0.151	0.217	0.156	0.236	0.155	0.033	0.177	0.101	0.042	0.076	0.143	0.033	0.199	0.016	0.021	0.013	0.024	0.04	0.019	0.012	0.01	0.021	0.055	0.072	0.07	0.072	0.068	0.068	0.07	0.068	0.071	0.08	0.078	0.057	0.067	0.066	0.068	0.08	0.058	0.072	0.056
[truncated: 27 more columns]
